# Supplementary material for: Light/Dark and Temperature Cycling Modulate Metabolic Electron Flow in Pseudomonas aeruginosa Biofilms
Source: mBio. 2022 Aug 8;13(4):e01407-22. doi: 10.1128/mbio.01407-22 (PMC9426528; doi:10.1128/mbio.01407-22)
Supplement: DATA SET S1 [file mbio.01407-22-s0008.xlsx]

## Sheet: Differential expression
Differential expression (light vs. dark)
	baseMean	log2FoldChange	lfcSE	stat	pvalue	padj
PA14_RS29895	2841.35	-1.6729	0.316355	-5.28807	1.23617e-07	2.37882e-06
PA14_RS29890	2443.08	-1.30121	0.249835	-5.20825	1.90628e-07	3.45666e-06
PA14_RS29885	1505.02	-0.920291	0.26688	-3.44833	0.000564063	0.0033838
PA14_RS29880	682.837	0.0732094	0.137486	0.532487	0.594389	0.709698
PA14_RS31500	87.6131	0.504361	0.22425	2.2491	0.0245062	0.0696968
PA14_RS29870	2256.77	-0.256512	0.163592	-1.568	0.116881	0.222468
PA14_RS29865	314.973	-0.647593	0.246517	-2.62697	0.00861491	0.0311916
PA14_RS29860	850.595	-0.400638	0.191529	-2.09178	0.036458	0.0941144
PA14_RS29855	1645.76	-0.410818	0.178089	-2.30681	0.0210654	0.0620858
PA14_RS29850	1572.96	-1.21162	0.192128	-6.30631	2.85776e-10	9.46252e-09
PA14_RS29845	2648.41	-1.04557	0.233584	-4.47622	7.59779e-06	8.97054e-05
PA14_RS29840	4004.52	-0.718218	0.209395	-3.42997	0.000603646	0.00359941
PA14_RS29835	3101.43	-0.572665	0.239663	-2.38946	0.0168732	0.0522506
PA14_RS29830	2358.22	-0.435404	0.241934	-1.79968	0.0719106	0.154649
PA14_RS29825	4963.16	-0.13126	0.226336	-0.579936	0.561958	0.683225
PA14_RS29820	2016.37	-0.115953	0.260177	-0.44567	0.655836	0.761459
PA14_RS29815	3649.16	-0.15491	0.252407	-0.61373	0.539394	0.663826
PA14_RS29810	1741	0.118234	0.161403	0.732543	0.463837	0.597774
PA14_RS29805	853.932	-0.0356432	0.124875	-0.285432	0.775313	0.847877
PA14_RS29800	463.588	0.25614	0.201361	1.27204	0.203358	0.332649
PA14_RS29795	163.159	-0.242101	0.293584	-0.824642	0.409575	0.545639
PA14_RS29790	432.041	0.0929419	0.155026	0.599523	0.548824	0.671112
PA14_RS29785	117.565	0.111201	0.235078	0.473038	0.636186	0.746225
PA14_RS29780	349.096	0.0343055	0.147927	0.231909	0.816609	0.877697
PA14_RS29775	3413.44	1.24005	0.162222	7.64412	2.10371e-14	1.29882e-12
PA14_RS29770	1051.83	-0.436956	0.22949	-1.90403	0.056906	0.129774
PA14_RS29765	463.58	-0.240934	0.194059	-1.24155	0.214402	0.344473
PA14_RS29760	78.7915	-0.234961	0.264433	-0.888546	0.374247	0.511678
PA14_RS29755	310.368	-0.0274212	0.176467	-0.15539	0.876514	0.920857
PA14_RS29750	365.15	0.448758	0.172968	2.59446	0.00947398	0.0334316
PA14_RS29745	102.407	0.521965	0.226254	2.30698	0.0210559	0.0620858
PA14_RS29740	120.505	0.221683	0.250416	0.885261	0.376016	0.513276
PA14_RS29735	418.549	0.325442	0.25339	1.28435	0.199019	0.327856
PA14_RS29730	435.169	0.0781414	0.220567	0.354274	0.723133	0.811898
PA14_RS29725	59.1896	0.308656	0.31126	0.991633	0.321377	0.457339
PA14_RS29720	252.042	0.473552	0.233395	2.02897	0.0424614	0.105301
PA14_RS29715	102.321	0.258072	0.258936	0.996665	0.318927	0.455489
PA14_RS29710	377.132	-0.501534	0.173481	-2.89101	0.00384012	0.0164361
PA14_RS29705	208.749	-0.166623	0.190008	-0.876926	0.380527	0.517883
PA14_RS29700	843.528	-0.0747943	0.215337	-0.347337	0.728338	0.815271
PA14_RS29695	263.829	1.62933	0.196471	8.29298	1.10444e-16	9.35141e-15
PA14_RS29690	348.253	-0.300218	0.186601	-1.60888	0.107643	0.209319
PA14_RS29685	1903.39	-1.18447	0.25457	-4.6528	3.27459e-06	4.25178e-05
PA14_RS29680	1112.28	-0.602293	0.175511	-3.43166	0.000599909	0.00358073
PA14_RS29675	732.135	0.331158	0.238791	1.38681	0.165501	0.287914
PA14_RS29670	705.446	0.33923	0.147554	2.29903	0.0215032	0.0629701
PA14_RS29665	449.252	0.443016	0.163879	2.70332	0.00686508	0.0262005
PA14_RS29660	631.498	0.162443	0.245873	0.660679	0.508818	0.635567
PA14_RS29655	521.629	-0.420217	0.150742	-2.78765	0.00530917	0.0212906
PA14_RS29650	1723.47	-0.515386	0.167119	-3.08395	0.00204271	0.0100209
PA14_RS29645	536.93	-0.18083	0.132065	-1.36925	0.170921	0.294173
PA14_RS29640	789.501	0.670184	0.144037	4.65285	3.27377e-06	4.25178e-05
PA14_RS29635	229.704	0.149956	0.1899	0.789655	0.429729	0.566127
PA14_RS29630	82.4588	-0.209303	0.298672	-0.700778	0.483441	0.613698
PA14_RS29625	294.935	-0.396255	0.160009	-2.47645	0.0132696	0.0435487
PA14_RS29620	773.993	-0.719582	0.193116	-3.72617	0.000194412	0.00139998
PA14_RS29615	398.56	-0.241987	0.149321	-1.62058	0.105108	0.205399
PA14_RS29610	213.41	-0.51639	0.163093	-3.16623	0.00154429	0.00790635
PA14_RS29605	305.418	-0.406468	0.213635	-1.90262	0.0570897	0.130014
PA14_RS29600	500.882	-0.115018	0.19182	-0.599614	0.548764	0.671112
PA14_RS29595	246.793	-0.120186	0.196476	-0.611708	0.540731	0.664581
PA14_RS29590	209.736	0.28599	0.156815	1.82374	0.0681913	0.148471
PA14_RS29585	217.489	0.152772	0.181052	0.8438	0.398781	0.534867
PA14_RS29580	73.5305	0.0802991	0.294737	0.272443	0.785281	0.85511
PA14_RS29575	77.4819	-0.112619	0.366292	-0.307457	0.758496	0.835973
PA14_RS29570	499.6	-0.948345	0.296026	-3.20359	0.00135725	0.00713783
PA14_RS29565	157.523	-0.186056	0.185605	-1.00243	0.316136	0.453006
PA14_RS29560	134.338	-0.0562561	0.213764	-0.263169	0.79242	0.859943
PA14_RS29555	541.269	-0.261986	0.149413	-1.75344	0.0795262	0.166968
PA14_RS29550	513.496	0.827627	0.136236	6.07493	1.24043e-09	3.67603e-08
PA14_RS29545	913.26	0.564443	0.233203	2.42039	0.0155038	0.0492186
PA14_RS29540	1797.71	0.765573	0.214528	3.56865	0.000358832	0.00230923
PA14_RS29535	819.952	0.633086	0.146228	4.32943	1.49493e-05	0.000160515
PA14_RS29530	5367.74	-0.396317	0.1537	-2.57851	0.00992284	0.0345957
PA14_RS29525	2438.15	-0.0719213	0.16234	-0.443028	0.657746	0.761727
PA14_RS29520	1772.16	1.00049	0.203541	4.9154	8.8603e-07	1.36758e-05
PA14_RS29515	3181.38	0.845929	0.164331	5.14772	2.63673e-07	4.62364e-06
PA14_RS29510	1254.36	0.0692485	0.131325	0.527306	0.597981	0.712893
PA14_RS29505	1093.57	0.829088	0.148468	5.58431	2.34633e-08	5.3079e-07
PA14_RS29500	1101.44	-1.11564	0.183997	-6.06334	1.33323e-09	3.85613e-08
PA14_RS29495	2197.02	-0.334076	0.187168	-1.7849	0.0742782	0.158305
PA14_RS29490	2687.43	0.568827	0.233054	2.44075	0.0146567	0.0470841
PA14_RS29485	1546.76	0.80337	0.179676	4.47122	7.77751e-06	9.09216e-05
PA14_RS29480	1899.4	0.147984	0.132851	1.11391	0.265319	0.401467
PA14_RS29475	308.835	1.07666	0.163214	6.59662	4.20626e-11	1.52948e-09
PA14_RS29470	368.218	0.246571	0.168494	1.46338	0.143363	0.258506
PA14_RS29465	632.399	0.187367	0.1785	1.04967	0.293868	0.430489
PA14_RS29460	463.812	0.250842	0.188992	1.32726	0.184422	0.311417
PA14_RS29455	61241.4	2.97981	0.331134	8.99879	2.28221e-19	2.60128e-17
PA14_RS29450	57872.7	2.97515	0.311821	9.54119	1.41206e-21	2.10975e-19
PA14_RS29440	616.098	0.974518	0.222597	4.37795	1.19799e-05	0.000132471
PA14_RS29435	556.69	-0.356449	0.149516	-2.38401	0.0171249	0.0528643
PA14_RS29430	283.423	-0.239858	0.182624	-1.3134	0.189049	0.316703
PA14_RS29425	207.996	0.174956	0.20135	0.868916	0.384893	0.521717
PA14_RS29420	13801.6	0.0772903	0.246475	0.313582	0.753838	0.833737
PA14_RS29415	9964.41	0.258079	0.32731	0.788487	0.430412	0.566774
PA14_RS29410	1405.41	0.599195	0.15735	3.80804	0.000140074	0.00106166
PA14_RS29405	236.371	-0.630739	0.195061	-3.23355	0.00122262	0.00652837
PA14_RS29400	190.429	0.18862	0.2093	0.901195	0.367484	0.505238
PA14_RS29395	77.927	-0.141339	0.270211	-0.52307	0.600926	0.715342
PA14_RS29390	57.343	0.677536	0.33875	2.00011	0.0454889	0.110487
PA14_RS29385	163.963	0.23969	0.212164	1.12974	0.258585	0.394095
PA14_RS29380	106.072	-0.49762	0.242811	-2.04942	0.0404215	0.101516
PA14_RS29375	78.1791	0.0574509	0.279928	0.205234	0.837389	0.893788
PA14_RS29370	227.089	-0.370319	0.18128	-2.04281	0.0410717	0.102687
PA14_RS29365	626.252	0.159382	0.215768	0.738674	0.460105	0.595294
PA14_RS29360	72.2351	-0.0928779	0.257288	-0.360988	0.718108	0.80794
PA14_RS29355	158.825	-1.14046	0.278048	-4.10166	4.10192e-05	0.000375844
PA14_RS29350	705.416	-0.487259	0.230854	-2.11068	0.0347995	0.0914258
PA14_RS29345	824.934	0.809113	0.29383	2.75367	0.00589306	0.0231927
PA14_RS29340	266.019	-0.274828	0.179523	-1.53088	0.1258	0.233899
PA14_RS29335	268.353	-0.223898	0.17157	-1.305	0.191894	0.319931
PA14_RS29330	267.788	-0.390959	0.201806	-1.9373	0.0527087	0.122512
PA14_RS29325	226.715	-0.632809	0.239342	-2.64395	0.00819439	0.0299988
PA14_RS29320	451.082	-0.730086	0.187521	-3.89336	9.88655e-05	0.000801608
PA14_RS31315	149.198	-1.10137	0.329698	-3.34054	0.000836145	0.0047134
PA14_RS29315	1795.35	-0.883405	0.186995	-4.72422	2.30995e-06	3.18397e-05
PA14_RS29310	2730.16	-0.597343	0.163327	-3.65734	0.000254849	0.00175003
PA14_RS29305	2445.32	-0.343343	0.174957	-1.96244	0.0497111	0.117224
PA14_RS29300	749.739	-0.649299	0.226909	-2.8615	0.00421647	0.0177116
PA14_RS29295	1211.52	-0.497963	0.18457	-2.69797	0.00697639	0.0265228
PA14_RS29290	869.624	-0.181532	0.180323	-1.00671	0.314076	0.450843
PA14_RS29285	858.286	-0.415091	0.145689	-2.84917	0.0043834	0.0183219
PA14_RS29280	2431.77	0.488946	0.157649	3.10149	0.0019255	0.00952625
PA14_RS29275	12618.2	0.502735	0.289685	1.73545	0.0826611	0.172281
PA14_RS29270	545.748	-0.00632335	0.161881	-0.0390618	0.968841	0.981258
PA14_RS29265	457.124	0.552427	0.252801	2.18523	0.0288723	0.0793353
PA14_RS29260	968.815	0.0972368	0.207744	0.46806	0.639742	0.74921
PA14_RS29255	341.491	-0.295718	0.265636	-1.11325	0.265602	0.401613
PA14_RS29250	926.549	-0.223295	0.141922	-1.57337	0.115634	0.220799
PA14_RS29245	406.432	-0.163334	0.182833	-0.893352	0.371669	0.509338
PA14_RS29240	424.408	-0.367771	0.145329	-2.53062	0.0113862	0.0386077
PA14_RS29235	853.799	0.70571	0.201151	3.50836	0.000450878	0.00281276
PA14_RS29230	1068.89	0.232466	0.148631	1.56404	0.117807	0.223724
PA14_RS29225	61.3913	-0.136939	0.262757	-0.521163	0.602253	0.716634
PA14_RS29220	232.068	-0.541783	0.231628	-2.33903	0.019334	0.0583009
PA14_RS29215	1374.75	0.144302	0.204891	0.704288	0.481253	0.611845
PA14_RS29210	3382.24	0.230374	0.166376	1.38466	0.166156	0.288631
PA14_RS29205	267.09	-0.626654	0.17927	-3.4956	0.000473003	0.0029264
PA14_RS29200	145.527	-0.423092	0.194943	-2.17034	0.0299814	0.0815884
PA14_RS29195	49.2083	0.0702904	0.313393	0.224288	0.822533	0.882381
PA14_RS29190	129.123	0.234711	0.250647	0.936421	0.349057	0.487249
PA14_RS29185	410.353	-0.319415	0.167244	-1.90988	0.0561489	0.128492
PA14_RS29180	3409.81	-0.510783	0.228526	-2.23512	0.0254092	0.0718513
PA14_RS29175	1257.13	0.311407	0.254383	1.22416	0.220891	0.352036
PA14_RS29170	4208.83	0.260525	0.293301	0.888248	0.374407	0.511678
PA14_RS29165	292.765	-1.03827	0.242334	-4.28445	1.83195e-05	0.000190491
PA14_RS29160	430.48	-0.332372	0.148795	-2.23375	0.0254994	0.0720034
PA14_RS29155	7690.3	0.0627781	0.238613	0.263096	0.792477	0.859943
PA14_RS29150	378.811	0.504846	0.20451	2.46856	0.0135658	0.0443243
PA14_RS29145	469.664	0.0851673	0.148602	0.573125	0.56656	0.686845
PA14_RS29140	140.096	0.455032	0.228658	1.99002	0.0465892	0.112295
PA14_RS29135	52.8473	0.134311	0.313626	0.428253	0.668467	0.769207
PA14_RS29130	25.4874	0.0230274	0.525326	0.0438345	0.965036	0.978575
PA14_RS29125	179.251	0.469105	0.279885	1.67606	0.093726	0.189401
PA14_RS29120	11.6928	1.24814	0.638044	1.95619	0.0504426	0.118452
PA14_RS29115	77.8582	0.82125	0.266857	3.07749	0.00208754	0.0101918
PA14_RS29110	161.391	0.411654	0.209747	1.96262	0.0496907	0.117224
PA14_RS29105	134.314	-0.770964	0.260035	-2.96484	0.00302837	0.0135987
PA14_RS29100	447.914	-0.436063	0.211812	-2.05873	0.0395205	0.0999233
PA14_RS29095	708.073	-0.225162	0.154917	-1.45343	0.146103	0.262093
PA14_RS29090	142.965	0.296593	0.200594	1.47857	0.139254	0.2531
PA14_RS29085	218.362	0.397808	0.20119	1.97728	0.04801	0.114648
PA14_RS29080	2256.94	0.7839	0.184754	4.24293	2.2062e-05	0.000221255
PA14_RS29075	1196.87	0.735689	0.336652	2.18531	0.0288662	0.0793353
PA14_RS29070	774.576	0.832143	0.320454	2.59676	0.00941074	0.0333199
PA14_RS29065	228.926	0.746849	0.206475	3.61715	0.000297867	0.001977
PA14_RS29060	118.819	1.17851	0.224103	5.25879	1.45007e-07	2.75467e-06
PA14_RS29055	82.1773	0.991177	0.27562	3.59617	0.000322941	0.00210337
PA14_RS29050	62.0079	-0.285436	0.276438	-1.03255	0.301816	0.438309
PA14_RS29045	169.966	0.0899937	0.205778	0.437334	0.661869	0.764384
PA14_RS29040	27.4399	1.16545	0.53488	2.17889	0.0293395	0.0801873
PA14_RS29035	49.6089	0.67886	0.457858	1.48269	0.138157	0.251492
PA14_RS29030	87.9045	0.804605	0.374291	2.14967	0.031581	0.0847738
PA14_RS29025	180.719	0.376492	0.27148	1.38681	0.165499	0.287914
PA14_RS29020	35.8435	0.774891	0.357802	2.1657	0.030334	0.0823099
PA14_RS29015	174.437	-0.0983112	0.219276	-0.448344	0.653905	0.760213
PA14_RS29010	103.039	-0.144047	0.207871	-0.692963	0.488333	0.618337
PA14_RS29005	1440.27	-0.336391	0.149986	-2.24282	0.0249083	0.0706371
PA14_RS29000	106.288	0.455367	0.286067	1.59182	0.111426	0.214841
PA14_RS28995	19.6264	0.280538	0.423477	0.662463	0.507674	0.635075
PA14_RS28990	46.6067	0.586172	0.307476	1.9064	0.0565988	0.129272
PA14_RS28985	196.713	-0.0201091	0.246447	-0.0815962	0.934968	0.959577
PA14_RS28980	85.9714	-0.0206815	0.313042	-0.0660663	0.947325	0.965903
PA14_RS28975	44.6626	0.660847	0.379172	1.74287	0.0813564	0.170208
PA14_RS28970	12.4733	1.70152	0.79972	2.12764	0.0333666	0.0884849
PA14_RS28965	22.1019	1.15466	0.489667	2.35806	0.0183709	0.0560411
PA14_RS28960	16.405	0.323917	0.568491	0.569784	0.568824	0.687905
PA14_RS28955	60.4524	0.717576	0.463087	1.54955	0.121249	0.227974
PA14_RS28950	313.117	-0.180593	0.409401	-0.441114	0.65913	0.762411
PA14_RS28945	119.199	0.0244401	0.248375	0.0984	0.921615	0.951805
PA14_RS28940	343.629	0.00959287	0.273064	0.0351305	0.971976	0.983257
PA14_RS28935	625.982	0.372012	0.181054	2.0547	0.039908	0.100739
PA14_RS28930	179.943	0.308463	0.217892	1.41567	0.156872	0.276227
PA14_RS28925	531.896	-0.427506	0.187813	-2.27623	0.0228323	0.065981
PA14_RS28920	213.8	0.0851737	0.185074	0.460214	0.645363	0.75374
PA14_RS28915	294.812	0.0146601	0.170152	0.0861591	0.93134	0.957061
PA14_RS28910	131.465	0.745459	0.205525	3.6271	0.000286621	0.00191738
PA14_RS28905	890.069	2.73823	0.183357	14.9339	1.98342e-50	3.91858e-47
PA14_RS28900	1102.76	2.73305	0.175507	15.5723	1.1222e-54	3.32563e-51
PA14_RS28895	795.528	0.755506	0.18223	4.1459	3.38483e-05	0.000318443
PA14_RS28890	1326.47	-0.483268	0.158013	-3.0584	0.0022252	0.0107052
PA14_RS28885	269.976	-0.491321	0.213035	-2.3063	0.0210941	0.062128
PA14_RS28855	962.149	-0.952951	0.293229	-3.24985	0.00115465	0.00621583
PA14_RS28850	644.798	-0.732558	0.225182	-3.25319	0.00114119	0.00616574
PA14_RS28845	649.359	-0.494235	0.230814	-2.14127	0.0322521	0.0863016
PA14_RS28840	265.964	-0.59188	0.324004	-1.82676	0.0677353	0.147672
PA14_RS28835	644.642	-0.157842	0.189274	-0.833937	0.404316	0.540334
PA14_RS28830	1069.17	-0.411531	0.167289	-2.46	0.0138939	0.0451722
PA14_RS28825	1105.21	-1.00338	0.22145	-4.53097	5.87147e-06	7.1753e-05
PA14_RS28820	728.082	-0.737724	0.175202	-4.21071	2.54564e-05	0.000248977
PA14_RS28815	282.78	-0.274052	0.186402	-1.47022	0.141501	0.256007
PA14_RS28810	368.658	-0.352911	0.179521	-1.96585	0.0493163	0.116686
PA14_RS28805	3244.93	-0.208025	0.168399	-1.23531	0.216715	0.347342
PA14_RS28800	2824.92	0.0801606	0.141582	0.566177	0.571273	0.690501
PA14_RS28795	382.668	0.0984415	0.164374	0.598886	0.549249	0.671493
PA14_RS28790	935.575	0.0956768	0.215542	0.44389	0.657122	0.761588
PA14_RS28785	2901.34	0.403383	0.382528	1.05452	0.291645	0.428079
PA14_RS28780	1119.37	0.592516	0.66175	0.895377	0.370585	0.508675
PA14_RS28775	792.205	0.747923	0.372292	2.00897	0.0445403	0.108783
PA14_RS28770	424.573	0.732647	0.422248	1.73511	0.0827211	0.172281
PA14_RS28765	1992.32	-1.68983	0.299055	-5.65058	1.59907e-08	3.74613e-07
PA14_RS28760	221.118	-0.430207	0.248115	-1.7339	0.0829356	0.172537
PA14_RS28755	793.249	-0.158183	0.170804	-0.926111	0.354388	0.491335
PA14_RS28750	3309.47	-1.14769	0.25343	-4.52862	5.93694e-06	7.24038e-05
PA14_RS28745	757.481	-0.238334	0.147228	-1.61881	0.105488	0.205937
PA14_RS28740	1275.12	0.329813	0.159557	2.06706	0.0387287	0.0984748
PA14_RS28735	940.516	-0.347289	0.151168	-2.29737	0.0215979	0.0631527
PA14_RS28730	593.44	-0.972021	0.17641	-5.51	3.58835e-08	7.56874e-07
PA14_RS28725	577.236	-0.657403	0.168048	-3.912	9.15346e-05	0.000748311
PA14_RS28720	241.38	-0.0671038	0.235951	-0.284398	0.776106	0.848079
PA14_RS28715	71.413	0.169169	0.257136	0.657895	0.510605	0.637396
PA14_RS28710	373.981	-0.103795	0.21892	-0.474121	0.635414	0.745711
PA14_RS28705	372.739	-0.567168	0.303216	-1.87051	0.0614134	0.137346
PA14_RS28700	1612.67	-0.546756	0.205733	-2.65759	0.00787005	0.0290447
PA14_RS28695	1989.77	-0.978096	0.226799	-4.31262	1.61333e-05	0.000171982
PA14_RS28690	217.232	-0.194508	0.208748	-0.931785	0.351448	0.489351
PA14_RS28685	521.33	-0.206792	0.132157	-1.56474	0.117644	0.223629
PA14_RS28680	647.972	-0.209702	0.143612	-1.4602	0.144236	0.259765
PA14_RS28675	655.271	-0.167167	0.159364	-1.04896	0.294196	0.43065
PA14_RS28670	1983.28	0.0741539	0.153887	0.481872	0.629897	0.741342
PA14_RS28665	1503.92	0.0303573	0.163926	0.185189	0.853081	0.904946
PA14_RS28660	2729.1	-0.0952263	0.200742	-0.474371	0.635235	0.7457
PA14_RS28655	762.923	-0.791496	0.19576	-4.04319	5.27291e-05	0.000465761
PA14_RS28650	12.8091	0.712903	0.614392	1.16034	0.245911	0.379858
PA14_RS28645	122.65	0.425989	0.27092	1.57238	0.115863	0.221095
PA14_RS28640	48.4596	1.06387	0.369097	2.88236	0.00394708	0.0167822
PA14_RS28635	84.6583	-0.173126	0.257196	-0.67313	0.500865	0.629235
PA14_RS28630	355.205	0.325637	0.143665	2.26664	0.0234125	0.0672777
PA14_RS28625	1442.62	-0.482474	0.228624	-2.11033	0.0348296	0.0914643
PA14_RS28620	1751.17	-0.433243	0.170777	-2.53689	0.0111844	0.0380538
PA14_RS28615	242.371	-0.382713	0.18012	-2.12477	0.033606	0.0890401
PA14_RS28610	715.596	-0.658659	0.169272	-3.89114	9.97759e-05	0.000806783
PA14_RS28605	988.998	0.233777	0.164163	1.42405	0.154431	0.273519
PA14_RS31495	106.115	0.14873	0.193686	0.767893	0.442551	0.578773
PA14_RS28600	354.818	-0.229459	0.195129	-1.17594	0.23962	0.37247
PA14_RS28595	3654.59	-1.02562	0.352442	-2.91004	0.0036138	0.0156572
PA14_RS28590	1769.38	-0.767648	0.36309	-2.11421	0.0344975	0.0908337
PA14_RS28585	343.299	-0.525476	0.198198	-2.65127	0.00801902	0.0294843
PA14_RS28580	1006.5	-0.190667	0.184218	-1.03501	0.300665	0.436993
PA14_RS28575	1851.35	0.371549	0.194979	1.90559	0.0567036	0.129412
PA14_RS28570	334.182	0.241409	0.155299	1.55448	0.120069	0.226424
PA14_RS28565	476.114	-0.23121	0.148383	-1.5582	0.119186	0.225289
PA14_RS28560	286.773	-0.0854987	0.223991	-0.381707	0.702679	0.796782
PA14_RS28555	452.986	-0.71651	0.193618	-3.70063	0.000215066	0.0015103
PA14_RS28550	1216.87	-0.103113	0.124889	-0.825634	0.409012	0.545134
PA14_RS28545	218.364	-0.171129	0.250227	-0.683893	0.494043	0.623263
PA14_RS28540	836.476	-0.00982182	0.169415	-0.0579749	0.953769	0.96997
PA14_RS28535	1675.86	0.221312	0.145798	1.51794	0.12903	0.238392
PA14_RS28530	656.123	0.0159556	0.188364	0.0847062	0.932495	0.957702
PA14_RS28525	1028.12	0.199374	0.136696	1.45852	0.144697	0.260438
PA14_RS28520	1379.52	-0.490674	0.131427	-3.73345	0.000188875	0.00136188
PA14_RS28515	3479.6	-1.14287	0.177156	-6.45123	1.10946e-10	3.75759e-09
PA14_RS28510	1152.29	0.0303765	0.141953	0.21399	0.830555	0.888294
PA14_RS28505	540.74	-0.422741	0.164413	-2.57121	0.0101343	0.035147
PA14_RS28500	389.033	0.522564	0.173818	3.00639	0.00264374	0.0123479
PA14_RS28495	310.619	-0.683326	0.21757	-3.14072	0.00168533	0.00850847
PA14_RS28490	3384.17	-0.210379	0.149506	-1.40716	0.15938	0.279316
PA14_RS28485	928.901	0.303651	0.237458	1.27876	0.200982	0.330253
PA14_RS28480	167.268	0.200436	0.244653	0.819268	0.412634	0.548605
PA14_RS28475	229.413	-0.255552	0.160416	-1.59305	0.111148	0.214445
PA14_RS28470	630.595	0.125762	0.138883	0.905521	0.365189	0.502899
PA14_RS28465	426.447	0.229537	0.138669	1.65529	0.0978651	0.195368
PA14_RS28460	125.843	-0.80702	0.251853	-3.20433	0.00135379	0.00712603
PA14_RS28455	10454.8	0.000830192	0.230366	0.00360379	0.997125	0.997461
PA14_RS28450	1787.83	0.0965594	0.185565	0.520352	0.602818	0.717162
PA14_RS28445	1061.22	-1.43593	0.18029	-7.96456	1.6581e-15	1.19848e-13
PA14_RS28440	2057.13	-1.32319	0.270423	-4.89305	9.92846e-07	1.48977e-05
PA14_RS28435	90.5041	0.0886258	0.281022	0.31537	0.752481	0.832547
PA14_RS28430	602.608	0.0628194	0.136295	0.460906	0.644866	0.753425
PA14_RS28425	93.6427	0.565726	0.280458	2.01715	0.0436799	0.107379
PA14_RS28420	154.001	0.211992	0.185917	1.14025	0.254182	0.389084
PA14_RS28415	276.471	0.172076	0.152985	1.12479	0.260678	0.396421
PA14_RS28410	468.118	-0.297225	0.193075	-1.53943	0.123699	0.231178
PA14_RS28405	765.966	-0.250365	0.156634	-1.59841	0.109952	0.212692
PA14_RS28400	1549.35	-0.328391	0.137141	-2.39455	0.016641	0.0517205
PA14_RS28395	285.977	-1.0014	0.302429	-3.31119	0.000929004	0.00517015
PA14_RS28390	794.051	0.960228	0.20108	4.77536	1.79383e-06	2.56193e-05
PA14_RS31075	315.092	1.2491	0.178657	6.99158	2.71801e-12	1.21125e-10
PA14_RS28385	1919.4	-1.67518	0.304388	-5.50342	3.72484e-08	7.80111e-07
PA14_RS28380	380.507	-0.0345331	0.199328	-0.173248	0.862457	0.911028
PA14_RS28375	1145.81	0.686611	0.135753	5.0578	4.24124e-07	7.14143e-06
PA14_RS28370	3899.4	0.415711	0.190793	2.17886	0.0293419	0.0801873
PA14_RS28365	320.396	-0.240465	0.180771	-1.33022	0.183447	0.310035
PA14_RS28360	328.373	0.411597	0.165264	2.49054	0.0127548	0.0423041
PA14_RS28355	425.081	-1.13677	0.218824	-5.19492	2.04807e-07	3.68963e-06
PA14_RS28350	613.992	-1.15436	0.328137	-3.51792	0.000434945	0.00273085
PA14_RS28345	211.417	0.0748894	0.211287	0.354444	0.723006	0.811898
PA14_RS28340	115.531	-0.148753	0.244649	-0.608026	0.54317	0.666122
PA14_RS28335	1769.51	0.237656	0.124963	1.90182	0.057195	0.130182
PA14_RS28330	1424.74	0.176498	0.160936	1.09669	0.272775	0.408577
PA14_RS28325	1612.21	0.0729191	0.187256	0.389408	0.696975	0.792436
PA14_RS28320	2479	0.121389	0.166006	0.731234	0.464637	0.598414
PA14_RS28315	4577.64	0.193492	0.156955	1.23279	0.217656	0.348194
PA14_RS28310	1712.15	0.620422	0.140297	4.42219	9.77043e-06	0.000110514
PA14_RS28305	1572.88	0.998324	0.167499	5.96017	2.51977e-09	7.01159e-08
PA14_RS28300	1689.46	0.705543	0.139562	5.05541	4.29458e-07	7.21075e-06
PA14_RS28295	1763.8	0.409231	0.145472	2.81312	0.00490636	0.0200275
PA14_RS28290	234.872	-0.846422	0.213923	-3.95666	7.60062e-05	0.000638991
PA14_RS28285	1944.43	-0.0510651	0.210156	-0.242987	0.808016	0.87174
PA14_RS28280	248.674	-0.100789	0.217567	-0.463256	0.643181	0.752048
PA14_RS28275	7598.63	-0.0289962	0.171246	-0.169325	0.865541	0.913472
PA14_RS28270	2148.18	1.03369	0.177585	5.82083	5.85561e-09	1.50243e-07
PA14_RS28265	803.723	-0.151137	0.14398	-1.0497	0.293854	0.430489
PA14_RS28260	554.769	0.255564	0.175292	1.45794	0.144858	0.260489
PA14_RS28255	551.451	-0.166232	0.203199	-0.818074	0.413315	0.549387
PA14_RS28250	382.065	0.193831	0.176113	1.10061	0.271068	0.406843
PA14_RS28245	716.761	0.530833	0.187549	2.83037	0.00464936	0.0191366
PA14_RS28240	794.869	0.417105	0.18439	2.26209	0.0236921	0.0678372
PA14_RS28235	249.04	0.378242	0.167336	2.26037	0.0237982	0.0680424
PA14_RS28230	1117.05	0.517507	0.227418	2.27558	0.0228712	0.066029
PA14_RS28225	413.733	-0.978226	0.252887	-3.86824	0.000109624	0.000867478
PA14_RS28220	1987.75	-0.03828	0.15939	-0.240166	0.810202	0.873262
PA14_RS28215	2566.48	-0.234153	0.129208	-1.81221	0.0699535	0.15143
PA14_RS28210	1851.91	-0.546352	0.147309	-3.70889	0.000208166	0.00147113
PA14_RS28205	4547.93	-0.45473	0.233528	-1.94722	0.0515083	0.120146
PA14_RS28200	1272.01	-0.899319	0.241864	-3.71829	0.000200577	0.00143059
PA14_RS28195	409.126	-0.397114	0.165202	-2.40381	0.016225	0.0507759
PA14_RS28190	837.519	-0.799922	0.182039	-4.39424	1.11163e-05	0.000123847
PA14_RS28185	636.493	-0.337253	0.177122	-1.90407	0.0569006	0.129774
PA14_RS28180	494.267	-0.117173	0.147653	-0.793566	0.427448	0.563749
PA14_RS28175	534.221	-0.455756	0.140208	-3.25057	0.00115175	0.0062115
PA14_RS28170	734.981	-0.684855	0.160315	-4.27193	1.9379e-05	0.000198548
PA14_RS28165	4026.06	-0.495062	0.157367	-3.14591	0.00165571	0.00838035
PA14_RS28160	4251.98	-0.417217	0.159803	-2.61082	0.00903248	0.0323477
PA14_RS28155	2316.45	-0.125579	0.172706	-0.727126	0.467149	0.600475
PA14_RS28150	1458.82	-0.174458	0.158465	-1.10092	0.270931	0.406739
PA14_RS28145	1067.33	0.364215	0.179483	2.02925	0.0424328	0.105274
PA14_RS28140	501.705	-0.291694	0.162285	-1.79742	0.0722686	0.155194
PA14_RS28135	376.838	-0.350649	0.255575	-1.372	0.170064	0.292955
PA14_RS28130	920.686	0.300251	0.182005	1.64968	0.0990077	0.197051
PA14_RS28125	1789.28	0.0503122	0.136118	0.369622	0.711664	0.802518
PA14_RS28120	1099.39	0.206673	0.156974	1.31661	0.187971	0.31561
PA14_RS28115	300.369	-0.0254263	0.176543	-0.144023	0.885482	0.927909
PA14_RS28110	1557.51	-0.0236898	0.167148	-0.141729	0.887294	0.928822
PA14_RS28105	2442.45	-0.417963	0.145666	-2.86932	0.00411353	0.0174025
PA14_RS28100	880.834	-0.756191	0.176473	-4.28504	1.82708e-05	0.000190318
PA14_RS28095	236.912	-0.127896	0.177661	-0.719887	0.471595	0.604593
PA14_RS28090	476.845	-0.941973	0.20816	-4.52523	6.03289e-06	7.34229e-05
PA14_RS28085	336.775	-0.353604	0.164038	-2.15562	0.0311133	0.0838601
PA14_RS28080	2087.51	-0.561861	0.156649	-3.58676	0.000334811	0.00216404
PA14_RS28075	791.465	-0.869444	0.230634	-3.76981	0.000163375	0.00121192
PA14_RS28070	2697.9	0.490362	0.232685	2.10741	0.0350819	0.0918775
PA14_RS28065	2454.39	0.942357	0.166563	5.65766	1.53447e-08	3.62344e-07
PA14_RS28060	353.693	0.224543	0.261987	0.857077	0.391402	0.528558
PA14_RS28055	3587.22	0.0749107	0.278416	0.269061	0.787883	0.857155
PA14_RS28050	526.148	0.544142	0.132026	4.12148	3.76439e-05	0.00035081
PA14_RS28045	2138.94	1.09292	0.147667	7.40128	1.3488e-13	7.07462e-12
PA14_RS28040	627.673	1.57927	0.178981	8.82367	1.10771e-18	1.13196e-16
PA14_RS28035	955.318	0.00459021	0.168663	0.0272152	0.978288	0.987017
PA14_RS28030	370.512	0.027834	0.161034	0.172846	0.862773	0.9112
PA14_RS28025	612.654	-0.554648	0.180757	-3.06847	0.00215159	0.0104528
PA14_RS28020	969.385	-0.347595	0.139325	-2.49486	0.0126007	0.0419103
PA14_RS28015	124.921	-0.13828	0.264361	-0.523072	0.600924	0.715342
PA14_RS28010	454.715	-0.610344	0.18437	-3.31042	0.000931544	0.00517942
PA14_RS28005	634.206	-0.533816	0.163576	-3.26342	0.00110078	0.00597464
PA14_RS28000	550.674	-0.274316	0.147181	-1.8638	0.0623494	0.138874
PA14_RS27995	360.335	-0.672398	0.196501	-3.42185	0.000621965	0.0036827
PA14_RS27990	225.169	0.015079	0.20166	0.0747745	0.940394	0.962313
PA14_RS27985	191.655	-0.268927	0.204243	-1.3167	0.187938	0.31561
PA14_RS27980	143.233	-0.519611	0.220381	-2.35778	0.0183847	0.0560411
PA14_RS27975	303.179	-0.849417	0.248852	-3.41335	0.0006417	0.00377692
PA14_RS27970	216.705	0.160027	0.188399	0.849405	0.395656	0.5323
PA14_RS27965	1320.53	-0.977414	0.20031	-4.87951	1.06352e-06	1.58777e-05
PA14_RS27960	209.176	-0.733497	0.253024	-2.89893	0.00374442	0.0161405
PA14_RS27955	137.269	-0.410347	0.231576	-1.77197	0.0763987	0.161951
PA14_RS27950	226.058	0.118528	0.155768	0.760927	0.446701	0.582657
PA14_RS27945	149.703	0.299122	0.251245	1.19056	0.233827	0.366348
PA14_RS27940	180.954	0.517312	0.252915	2.0454	0.0408158	0.10229
PA14_RS27935	807.184	-0.124732	0.235307	-0.530084	0.596053	0.711399
PA14_RS27930	451.872	-0.230938	0.203718	-1.13362	0.256954	0.392012
PA14_RS27925	292.344	-0.446323	0.171287	-2.60571	0.00916842	0.0326208
PA14_RS27920	883.745	-1.00504	0.248154	-4.05004	5.12081e-05	0.000455721
PA14_RS27915	468.574	-0.405477	0.14797	-2.74026	0.00613905	0.0239225
PA14_RS27910	1106.77	0.215863	0.197221	1.09452	0.273727	0.409589
PA14_RS27905	662.605	-0.0744274	0.177867	-0.418443	0.675623	0.774699
PA14_RS27900	323.353	-0.192087	0.154283	-1.24503	0.21312	0.343503
PA14_RS27895	208.251	0.0527902	0.207328	0.254622	0.799015	0.865124
PA14_RS27890	17210.3	-0.654235	0.303488	-2.15572	0.0311057	0.0838601
PA14_RS27885	879.345	-0.444055	0.230447	-1.92692	0.0539891	0.124754
PA14_RS27880	849.552	-0.413556	0.159555	-2.59193	0.00954393	0.0335908
PA14_RS27875	1174.7	-0.117862	0.172304	-0.684035	0.493953	0.623263
PA14_RS27870	1407.83	-0.354252	0.121482	-2.91609	0.00354451	0.0154473
PA14_RS27865	2804.48	0.321573	0.159877	2.01138	0.044285	0.108462
PA14_RS27860	1334.74	0.44317	0.271519	1.63219	0.10264	0.202177
PA14_RS27855	1994.83	0.406837	0.227738	1.78642	0.0740311	0.157995
PA14_RS27850	2057.33	-0.0115282	0.159551	-0.0722541	0.9424	0.963293
PA14_RS27845	365.097	-0.13053	0.192712	-0.677332	0.498195	0.627322
PA14_RS27840	144.793	-0.0474265	0.199782	-0.237391	0.812354	0.874786
PA14_RS27835	561.639	-0.126122	0.228217	-0.552639	0.580511	0.698503
PA14_RS27830	464.36	0.172497	0.141693	1.2174	0.223452	0.354972
PA14_RS27825	753.341	0.162766	0.13383	1.21622	0.223901	0.355399
PA14_RS27820	1642.77	-0.479351	0.167262	-2.86587	0.00415868	0.0175434
PA14_RS27815	2298.57	-0.560056	0.181057	-3.09326	0.00197967	0.00973735
PA14_RS27810	2236.76	-0.352826	0.160199	-2.20243	0.0276353	0.0770435
PA14_RS27805	4029.18	-0.831077	0.199364	-4.16864	3.0642e-05	0.000293373
PA14_RS27795	226.703	0.427801	0.196448	2.17768	0.0294299	0.0803829
PA14_RS27790	175.633	1.00641	0.180745	5.56811	2.57518e-08	5.71651e-07
PA14_RS27785	378.343	0.829698	0.272781	3.04162	0.00235307	0.0112266
PA14_RS27780	136.841	1.40158	0.225574	6.21342	5.18442e-10	1.64321e-08
PA14_RS27775	140.468	0.113025	0.224564	0.50331	0.614747	0.727505
PA14_RS27770	135.896	-0.26216	0.223256	-1.17426	0.240291	0.37322
PA14_RS27765	210.394	-0.481772	0.252595	-1.90729	0.0564832	0.129058
PA14_RS27760	849.947	-0.409329	0.19796	-2.06773	0.0386653	0.09847
PA14_RS27755	620.643	-0.583211	0.157811	-3.69563	0.000219345	0.0015349
PA14_RS27750	170.884	-0.130491	0.177829	-0.733803	0.463069	0.597454
PA14_RS27745	723.529	-0.58297	0.151181	-3.85612	0.000115203	0.000903187
PA14_RS27735	346.195	-0.03786	0.161804	-0.233987	0.814995	0.876515
PA14_RS27730	227.057	-0.579304	0.241613	-2.39765	0.0165008	0.0513655
PA14_RS27725	446.179	-0.00993268	0.157154	-0.0632034	0.949605	0.967562
PA14_RS27720	571.612	-0.216253	0.159853	-1.35282	0.176112	0.300278
PA14_RS27715	197.385	-0.129711	0.190682	-0.680245	0.49635	0.625359
PA14_RS27710	94.7365	-0.501131	0.210082	-2.38541	0.0170601	0.0526917
PA14_RS27705	46.0991	0.124983	0.281946	0.443286	0.657559	0.761727
PA14_RS27700	895.83	-0.224156	0.169574	-1.32188	0.186208	0.313809
PA14_RS27695	901.953	-0.0912132	0.14624	-0.623724	0.532809	0.658182
PA14_RS27690	182.411	-0.602724	0.233102	-2.58567	0.00971906	0.0340166
PA14_RS27685	406.099	-0.501187	0.20289	-2.47024	0.0135021	0.044165
PA14_RS27680	483.948	-0.430846	0.196087	-2.19722	0.0280046	0.0777161
PA14_RS27675	279.185	-0.0890957	0.198611	-0.448593	0.653725	0.760213
PA14_RS27670	128.819	-0.782148	0.317873	-2.46057	0.0138718	0.0451251
PA14_RS27665	193.012	-0.566737	0.236794	-2.39338	0.0166941	0.0518381
PA14_RS27660	545.612	-1.1849	0.271241	-4.36842	1.25151e-05	0.000137619
PA14_RS27655	149.837	-0.410065	0.228082	-1.79788	0.0721961	0.155095
PA14_RS27650	786.712	-0.53999	0.190542	-2.83396	0.00459748	0.018966
PA14_RS27645	662.835	-0.826254	0.180546	-4.57641	4.73027e-06	5.92734e-05
PA14_RS27640	66.2243	0.0176589	0.24466	0.0721776	0.942461	0.963293
PA14_RS27635	743.886	-0.327993	0.166983	-1.96422	0.0495044	0.116944
PA14_RS27630	322.945	-1.44848	0.261319	-5.54296	2.97394e-08	6.43305e-07
PA14_RS27625	139.525	-1.17259	0.270698	-4.33172	1.4795e-05	0.000159147
PA14_RS27620	659.687	-1.08575	0.301154	-3.60529	0.000311799	0.00204203
PA14_RS27615	129.443	-0.180936	0.225153	-0.803611	0.421621	0.558175
PA14_RS27610	281.976	0.258246	0.176618	1.46217	0.143694	0.258946
PA14_RS27605	292.283	-0.0528143	0.154075	-0.342783	0.731762	0.817252
PA14_RS27600	263.281	0.173602	0.152002	1.14211	0.25341	0.388505
PA14_RS27595	105.229	0.0281248	0.223566	0.125801	0.899889	0.937042
PA14_RS27590	223.904	-0.264345	0.162149	-1.63026	0.103047	0.202439
PA14_RS27585	387.185	-0.175147	0.188259	-0.930347	0.352191	0.490009
PA14_RS27580	180.354	-0.28798	0.217977	-1.32115	0.186452	0.314038
PA14_RS27575	2544.35	-0.024933	0.24289	-0.102651	0.91824	0.949643
PA14_RS27570	683.716	-0.645194	0.230927	-2.79393	0.00520723	0.0209429
PA14_RS27565	509.714	-0.502792	0.256454	-1.96055	0.0499312	0.117531
PA14_RS27560	364.308	0.774707	0.27793	2.78741	0.00531304	0.0212917
PA14_RS27555	199.828	0.826522	0.27585	2.99628	0.00273295	0.0126298
PA14_RS27550	1850.66	-0.155293	0.131517	-1.18079	0.237687	0.370534
PA14_RS27545	647.356	-0.032683	0.148112	-0.220665	0.825354	0.884446
PA14_RS27540	2228.73	-0.00377241	0.138268	-0.0272833	0.978234	0.987017
PA14_RS27535	523.977	0.411657	0.210004	1.96024	0.049968	0.117571
PA14_RS27530	926.942	-0.168113	0.183839	-0.914459	0.360476	0.497448
PA14_RS27525	475.681	0.0328135	0.154649	0.21218	0.831967	0.888801
PA14_RS27520	720.839	-0.170731	0.229053	-0.745376	0.456045	0.59159
PA14_RS27515	981.568	-0.0377209	0.190258	-0.198262	0.84284	0.897667
PA14_RS27510	3193.77	1.20583	0.26211	4.60048	4.21527e-06	5.30443e-05
PA14_RS27505	2333.81	1.58208	0.21218	7.45635	8.89551e-14	4.88182e-12
PA14_RS27500	1072.25	1.19141	0.17457	6.82482	8.80338e-12	3.67448e-10
PA14_RS27495	723.328	0.0315644	0.147979	0.213304	0.83109	0.888345
PA14_RS27490	303.587	0.326505	0.229377	1.42345	0.154607	0.27362
PA14_RS27485	1187.05	0.587907	0.229847	2.55782	0.010533	0.0362538
PA14_RS27480	1492.06	1.15901	0.158277	7.32267	2.43088e-13	1.23144e-11
PA14_RS27475	401.976	0.761122	0.147143	5.17266	2.30788e-07	4.09546e-06
PA14_RS27470	314.406	0.687844	0.167996	4.09442	4.23234e-05	0.000387115
PA14_RS27465	357.543	0.463395	0.171226	2.70634	0.00680297	0.026075
PA14_RS27460	392.573	0.0664171	0.172328	0.385412	0.699932	0.794275
PA14_RS27455	408.837	0.190944	0.178368	1.07051	0.284392	0.420643
PA14_RS27450	284.064	0.352826	0.171169	2.06127	0.039277	0.09957
PA14_RS27445	542.541	0.441645	0.178815	2.46985	0.0135171	0.0441896
PA14_RS27440	422.603	0.265397	0.193868	1.36896	0.171012	0.29422
PA14_RS27435	289.665	0.121401	0.185788	0.653437	0.513474	0.639765
PA14_RS27430	951.499	-0.818641	0.209205	-3.91311	9.11147e-05	0.000745907
PA14_RS27425	727.203	-0.468186	0.193094	-2.42465	0.015323	0.0487751
PA14_RS31055	652.28	-0.104516	0.341698	-0.305873	0.759701	0.836214
PA14_RS27420	459.108	-0.299881	0.295408	-1.01514	0.310038	0.446777
PA14_RS27415	271.603	-0.754215	0.35632	-2.11668	0.0342872	0.0904408
PA14_RS31050	577.825	-0.760741	0.336387	-2.26151	0.0237278	0.0678738
PA14_RS27410	491.779	0.0919624	0.136927	0.671617	0.501828	0.630289
PA14_RS27405	637.221	0.205647	0.300974	0.683274	0.494434	0.623513
PA14_RS27400	459.056	-0.0969708	0.214222	-0.452666	0.650789	0.757954
PA14_RS27395	181.335	0.0927495	0.198594	0.46703	0.640479	0.749628
PA14_RS27390	166.368	-0.158787	0.209664	-0.75734	0.448846	0.585198
PA14_RS27385	604.34	-0.444215	0.167473	-2.65245	0.00799104	0.0293997
PA14_RS27380	264.089	-0.491914	0.191216	-2.57255	0.0100951	0.035052
PA14_RS27375	1552.35	-0.631276	0.23361	-2.70227	0.00688682	0.0262665
PA14_RS27370	1630.54	-0.413676	0.17819	-2.32155	0.0202571	0.0602729
PA14_RS27365	379.618	-0.954751	0.283991	-3.36191	0.000774067	0.00443926
PA14_RS27360	284.066	-0.77769	0.214318	-3.62868	0.000284874	0.00191001
PA14_RS27355	343.086	-0.681412	0.179787	-3.79011	0.000150583	0.00112975
PA14_RS27350	186.335	-0.825346	0.192726	-4.28249	1.84815e-05	0.000191419
PA14_RS27345	136.262	0.182459	0.248103	0.735418	0.462085	0.596554
PA14_RS27340	140.027	-0.196078	0.241541	-0.81178	0.416918	0.552998
PA14_RS27335	277.59	-0.539176	0.206578	-2.61003	0.00905332	0.0324028
PA14_RS27330	356.542	-0.174228	0.159327	-1.09352	0.274164	0.410138
PA14_RS27325	594.926	-0.166529	0.154663	-1.07672	0.281605	0.417686
PA14_RS27320	387.37	-0.194351	0.1899	-1.02344	0.306098	0.443039
PA14_RS27315	960.245	-0.456127	0.151212	-3.01646	0.00255742	0.0120109
PA14_RS27310	651.745	-0.366264	0.125831	-2.91076	0.0036055	0.0156441
PA14_RS27305	280.223	0.111925	0.165603	0.675866	0.499126	0.627844
PA14_RS27300	528.228	-0.186497	0.20214	-0.922613	0.356209	0.493283
PA14_RS27295	289.129	-0.162506	0.173274	-0.937858	0.348317	0.486841
PA14_RS27290	2592.76	0.348142	0.213349	1.63179	0.102723	0.202205
PA14_RS27285	7236.81	-0.0148248	0.218969	-0.0677024	0.946023	0.965073
PA14_RS27280	1021.69	-0.138531	0.200253	-0.691778	0.489077	0.618669
PA14_RS27275	2860.42	-0.318558	0.205865	-1.54742	0.121763	0.22857
PA14_RS27270	1069.17	-0.0834798	0.157569	-0.529799	0.596251	0.711492
PA14_RS27265	1382.66	-0.0824589	0.185669	-0.444118	0.656957	0.761546
PA14_RS27260	225.977	0.102467	0.177961	0.575783	0.564762	0.685369
PA14_RS27255	780.125	1.02511	0.18236	5.62132	1.89505e-08	4.42204e-07
PA14_RS27250	469.232	1.3884	0.196664	7.05976	1.66785e-12	7.66306e-11
PA14_RS27245	334.24	0.164564	0.161012	1.02206	0.306754	0.443664
PA14_RS27240	1252.03	-0.0695369	0.182642	-0.380727	0.703406	0.797454
PA14_RS27235	291.539	-0.108606	0.178499	-0.608438	0.542897	0.665925
PA14_RS27230	7231.63	-1.64346	0.32206	-5.10295	3.34393e-07	5.76147e-06
PA14_RS27225	1594.13	0.34321	0.154198	2.22577	0.0260295	0.0732211
PA14_RS27220	2777.39	0.360326	0.165992	2.17074	0.0299511	0.0815436
PA14_RS27215	1729.68	-1.07947	0.274442	-3.93331	8.37824e-05	0.000692578
PA14_RS27210	1509.05	-0.509735	0.202147	-2.52161	0.0116821	0.0394978
PA14_RS27205	3325.73	0.111967	0.147136	0.760974	0.446672	0.582657
PA14_RS27200	643.753	-0.167572	0.202196	-0.82876	0.40724	0.543147
PA14_RS27195	692.078	-0.171301	0.198855	-0.861434	0.388999	0.525912
PA14_RS27190	768.085	-0.276481	0.231008	-1.19685	0.231365	0.363547
PA14_RS27185	3607.37	-0.0969489	0.218228	-0.444256	0.656858	0.761546
PA14_RS27180	1770.95	0.0869422	0.170732	0.509232	0.610589	0.724227
PA14_RS27175	610.173	-0.425139	0.23027	-1.84626	0.0648542	0.14338
PA14_RS27170	2451	-0.229073	0.135768	-1.68724	0.0915577	0.185907
PA14_RS27165	2507.97	0.0396726	0.115079	0.344742	0.730288	0.816067
PA14_RS27160	591.262	-0.150574	0.136068	-1.1066	0.268466	0.404575
PA14_RS27155	404.961	-0.821814	0.166899	-4.92402	8.47837e-07	1.31548e-05
PA14_RS27150	237.857	-0.760771	0.226323	-3.36143	0.000775387	0.00443926
PA14_RS27145	213.1	0.452352	0.289198	1.56416	0.11778	0.223724
PA14_RS27140	174.307	0.738867	0.260255	2.83901	0.00452536	0.0187565
PA14_RS27135	1581.15	1.88533	0.909592	2.07272	0.0381983	0.0975868
PA14_RS27130	253.772	0.539732	0.234852	2.29818	0.0215513	0.0630477
PA14_RS27125	3545.35	-0.28649	0.165115	-1.73509	0.0827251	0.172281
PA14_RS27120	3421.55	0.0793582	0.242742	0.326924	0.743725	0.825479
PA14_RS27115	651.363	-0.311943	0.837128	-0.372635	0.70942	0.801028
PA14_RS27110	294.137	0.151058	0.214104	0.705537	0.480476	0.611476
PA14_RS27105	450.944	-0.662547	0.209411	-3.16387	0.00155687	0.00795231
PA14_RS27100	419.727	0.188246	0.147037	1.28026	0.200455	0.329661
PA14_RS27095	955.995	-0.301882	0.167665	-1.80051	0.07178	0.154471
PA14_RS27090	195.722	-0.366397	0.27055	-1.35427	0.175651	0.300033
PA14_RS27085	691.566	0.471517	0.168582	2.79696	0.00515867	0.0208279
PA14_RS27080	1330.78	0.375854	0.236311	1.5905	0.111722	0.215272
PA14_RS27075	1393.16	0.171922	0.192253	0.894251	0.371188	0.509197
PA14_RS27070	1174.8	-0.0889429	0.129507	-0.686778	0.492222	0.621725
PA14_RS27065	1433.53	-0.100312	0.203304	-0.493407	0.621725	0.734349
PA14_RS27060	2866.36	-0.174358	0.187358	-0.930612	0.352055	0.490009
PA14_RS27055	2322.74	-0.141555	0.162192	-0.872764	0.382792	0.519772
PA14_RS27050	2419.33	-0.118767	0.206722	-0.574527	0.565611	0.686259
PA14_RS27045	974.771	0.354417	0.149571	2.36956	0.0178092	0.0546635
PA14_RS27040	1054.57	0.107991	0.176616	0.611446	0.540904	0.664581
PA14_RS27035	1095.18	-0.120099	0.217687	-0.551707	0.581149	0.698597
PA14_RS27030	616.636	-0.410268	0.22834	-1.79674	0.0723772	0.155371
PA14_RS27025	853.74	-0.124256	0.179456	-0.692402	0.488685	0.618495
PA14_RS27020	778.973	-0.182769	0.222812	-0.820281	0.412056	0.548254
PA14_RS27015	1668.62	-0.332251	0.176674	-1.88059	0.0600279	0.135126
PA14_RS27010	2027.36	-0.410565	0.199895	-2.05391	0.0399848	0.100847
PA14_RS27005	1360.25	-0.142794	0.158133	-0.903002	0.366525	0.504269
PA14_RS27000	1006.19	-0.188603	0.155783	-1.21067	0.226021	0.357901
PA14_RS26995	774.98	-0.505931	0.185261	-2.73092	0.00631586	0.0245148
PA14_RS26990	1868.71	-0.309	0.20926	-1.47663	0.139774	0.253966
PA14_RS26985	1394.99	-0.204055	0.237244	-0.860105	0.389731	0.526699
PA14_RS26980	433.652	-0.564804	0.208416	-2.70998	0.00672872	0.02588
PA14_RS26975	302.822	-0.371287	0.161082	-2.30496	0.0211688	0.0622668
PA14_RS26970	1503.8	-0.933856	0.184001	-5.07527	3.86939e-07	6.59019e-06
PA14_RS26965	1555.54	-0.132397	0.16262	-0.814148	0.41556	0.551506
PA14_RS26960	180.547	0.275284	0.27465	1.00231	0.316195	0.453006
PA14_RS26955	163.672	0.342857	0.226257	1.51534	0.129686	0.239156
PA14_RS26950	262.151	-0.115615	0.187735	-0.615843	0.537998	0.66321
PA14_RS26945	137.637	-0.26805	0.194255	-1.37989	0.16762	0.290154
PA14_RS26940	223.574	-0.488441	0.216107	-2.26018	0.0238102	0.0680438
PA14_RS26935	61.4725	0.135192	0.296861	0.455406	0.648817	0.7564
PA14_RS26930	204.058	0.489004	0.175402	2.7879	0.00530504	0.0212884
PA14_RS26925	420.082	-0.326415	0.167196	-1.95229	0.0509032	0.119117
PA14_RS26920	147.197	-0.20012	0.187598	-1.06675	0.286084	0.422638
PA14_RS26915	300.682	0.101248	0.229718	0.440749	0.659394	0.762411
PA14_RS26910	44.4286	0.594938	0.513354	1.15892	0.246487	0.38045
PA14_RS26905	455.263	-0.210607	0.166923	-1.2617	0.207057	0.337045
PA14_RS26900	269.762	-0.267628	0.178274	-1.50121	0.133301	0.244453
PA14_RS26895	280.246	0.0209749	0.268489	0.078122	0.937731	0.96095
PA14_RS26890	479.181	0.167565	0.166248	1.00793	0.31349	0.450111
PA14_RS26885	125.128	0.293547	0.274247	1.07038	0.28445	0.420643
PA14_RS26880	29.2092	1.30898	0.498993	2.62324	0.00870988	0.0314969
PA14_RS26875	58.1322	1.11745	0.389794	2.86676	0.00414697	0.0175065
PA14_RS26870	89.6633	0.752622	0.323642	2.32548	0.0200466	0.0597967
PA14_RS26865	246.304	0.736254	0.210654	3.49508	0.000473924	0.00292904
PA14_RS26860	241.681	0.798596	0.195092	4.09344	4.25023e-05	0.000388153
PA14_RS26855	377.349	0.00335669	0.154176	0.0217717	0.98263	0.988467
PA14_RS26850	1172.96	-0.258016	0.15741	-1.63913	0.101186	0.200311
PA14_RS26845	509.232	-0.46074	0.190457	-2.41913	0.0155578	0.0493635
PA14_RS26840	397.294	-0.58976	0.225011	-2.62103	0.00876654	0.0315862
PA14_RS26835	1771.98	0.0193581	0.194571	0.0994914	0.920748	0.951242
PA14_RS26830	488.919	0.127716	0.194365	0.657097	0.511119	0.637868
PA14_RS26825	299.856	-0.364063	0.194618	-1.87066	0.0613923	0.137346
PA14_RS26820	352.921	-1.07685	0.200162	-5.37989	7.45299e-08	1.48733e-06
PA14_RS26815	973.025	-0.790052	0.180446	-4.37832	1.19596e-05	0.000132471
PA14_RS26810	462.404	-0.3324	0.190812	-1.74203	0.0815034	0.170455
PA14_RS26805	420.995	-0.011358	0.18549	-0.0612326	0.951174	0.968661
PA14_RS26800	3621.22	-0.577204	0.179437	-3.21674	0.00129654	0.00687186
PA14_RS26795	1344.61	-0.769959	0.165961	-4.63938	3.49452e-06	4.45806e-05
PA14_RS26790	208.419	-0.499787	0.213716	-2.33855	0.0193587	0.0583009
PA14_RS26785	1086.91	-0.426783	0.139347	-3.06274	0.00219319	0.0106012
PA14_RS26780	757.008	-0.389636	0.145577	-2.67649	0.00743979	0.027891
PA14_RS26775	1254.28	-0.484725	0.179286	-2.70364	0.00685843	0.0262005
PA14_RS26770	885.028	-0.145495	0.145227	-1.00184	0.316419	0.453093
PA14_RS26765	389.608	-0.172578	0.197163	-0.875308	0.381406	0.51855
PA14_RS26760	284.165	-0.692462	0.227675	-3.04145	0.00235442	0.0112266
PA14_RS26755	929.659	-0.402391	0.124324	-3.23664	0.00120947	0.00646978
PA14_RS26750	644.439	-0.787515	0.185269	-4.25066	2.13143e-05	0.000214846
PA14_RS26745	626.227	-0.75673	0.186273	-4.06247	4.85553e-05	0.000434724
PA14_RS26740	796.275	-0.500438	0.129272	-3.87121	0.000108297	0.000860179
PA14_RS26735	1133.74	0.212682	0.17833	1.19263	0.233015	0.365462
PA14_RS26730	824.752	0.508559	0.17228	2.95194	0.00315785	0.0140621
PA14_RS26725	1207.19	0.265742	0.194085	1.36921	0.170935	0.294173
PA14_RS26720	647.769	0.0673737	0.173373	0.388606	0.697568	0.792958
PA14_RS26715	1689.44	-0.133453	0.14693	-0.90827	0.363735	0.501246
PA14_RS26710	2641.36	-0.0309458	0.16768	-0.184553	0.85358	0.904946
PA14_RS26705	6546.63	0.360299	0.177821	2.02619	0.0427454	0.105703
PA14_RS26700	9213.55	0.182129	0.175948	1.03513	0.300607	0.436993
PA14_RS26695	7490.59	0.195955	0.158954	1.23278	0.217658	0.348194
PA14_RS26690	4410.86	-0.40171	0.205872	-1.95126	0.0510266	0.119256
PA14_RS26685	3742.01	-0.449869	0.200964	-2.23855	0.0251852	0.0712858
PA14_RS26680	1418	-0.108318	0.163931	-0.660754	0.50877	0.635567
PA14_RS26675	2387.82	-0.00748	0.141043	-0.0530334	0.957705	0.972972
PA14_RS26670	2733.27	-0.116161	0.160445	-0.723991	0.469071	0.602293
PA14_RS26655	4242.08	-0.23168	0.173343	-1.33654	0.181374	0.307293
PA14_RS26650	1215.89	-0.325667	0.201122	-1.61925	0.105393	0.205889
PA14_RS26645	2391.25	-0.793449	0.328265	-2.4171	0.0156447	0.049454
PA14_RS26640	1244.09	-0.707837	0.335818	-2.1078	0.0350484	0.0918356
PA14_RS26635	4142.78	-0.558802	0.276403	-2.02169	0.0432081	0.10644
PA14_RS26630	2443.69	-0.742263	0.319137	-2.32585	0.0200267	0.0597674
PA14_RS26625	559.026	-0.496055	0.168837	-2.93807	0.00330262	0.0145862
PA14_RS26620	324.361	-0.149964	0.151321	-0.991026	0.321673	0.457536
PA14_RS26615	318.434	0.231074	0.251017	0.920549	0.357286	0.494082
PA14_RS26610	623.533	-0.875681	0.162294	-5.39564	6.82814e-08	1.38124e-06
PA14_RS26605	605.365	-0.109973	0.149729	-0.734477	0.462658	0.597164
PA14_RS26600	228.361	-0.202351	0.16584	-1.22016	0.222406	0.353708
PA14_RS26595	440.606	-0.381754	0.161618	-2.36207	0.0181732	0.0555794
PA14_RS26590	411.387	-0.89134	0.191558	-4.6531	3.2698e-06	4.25178e-05
PA14_RS26585	194.046	-0.677055	0.176488	-3.83628	0.000124914	0.000965908
PA14_RS26580	6858.73	-0.567618	0.283879	-1.99951	0.0455537	0.110564
PA14_RS26575	592.698	0.318981	0.26849	1.18805	0.234812	0.367502
PA14_RS26570	253.6	0.170846	0.184186	0.927572	0.35363	0.491335
PA14_RS26565	169.041	-0.00252478	0.193274	-0.0130632	0.989577	0.99276
PA14_RS26560	47.6739	0.260638	0.375291	0.694497	0.487371	0.61776
PA14_RS26555	5555.24	0.287664	0.336961	0.853703	0.393269	0.530056
PA14_RS26550	3581.99	0.235293	0.210185	1.11945	0.262946	0.398818
PA14_RS26545	3824.88	0.209969	0.152932	1.37296	0.169766	0.292777
PA14_RS26540	147.248	-0.0255082	0.207061	-0.123192	0.901955	0.938534
PA14_RS26535	977.074	0.203057	0.149206	1.36091	0.173541	0.297534
PA14_RS26530	170.549	0.422031	0.189652	2.22529	0.0260618	0.0732771
PA14_RS26525	122.472	0.426519	0.193002	2.20992	0.027111	0.0757958
PA14_RS26520	130.34	0.273087	0.181606	1.50373	0.132651	0.243715
PA14_RS26515	291.548	0.0837242	0.15831	0.528862	0.596901	0.711837
PA14_RS26510	204.857	0.401792	0.167436	2.39967	0.0164097	0.0511358
PA14_RS26505	225.372	-0.79347	0.217058	-3.65557	0.00025661	0.00175627
PA14_RS26500	419.888	-0.294344	0.182349	-1.61417	0.10649	0.20762
PA14_RS26495	252.132	0.15052	0.263412	0.571424	0.567713	0.687262
PA14_RS26490	142.26	1.11662	0.303502	3.67912	0.00023404	0.00162241
PA14_RS26485	61.061	1.00482	0.380504	2.64076	0.00827212	0.0302088
PA14_RS26480	73.3341	0.950375	0.282755	3.36113	0.00077625	0.00443926
PA14_RS26475	90.3666	1.11592	0.335706	3.32411	0.000887004	0.00497377
PA14_RS26470	168.652	0.617023	0.199129	3.09862	0.00194427	0.00960306
PA14_RS26465	663.021	0.149531	0.172505	0.866823	0.386039	0.522576
PA14_RS26460	114.938	0.120998	0.274398	0.440957	0.659244	0.762411
PA14_RS26455	268.459	0.183287	0.237267	0.772494	0.439822	0.576021
PA14_RS26450	96.1344	-0.123433	0.314032	-0.393059	0.694276	0.790314
PA14_RS26445	196.709	0.310556	0.319365	0.972416	0.330844	0.467774
PA14_RS26440	51.848	0.0669819	0.328503	0.203901	0.838431	0.894412
PA14_RS26435	66.0963	0.54773	0.276479	1.98109	0.0475811	0.113899
PA14_RS26430	65.7588	1.6766	0.334417	5.0135	5.34485e-07	8.72698e-06
PA14_RS26425	53.1857	1.70339	0.306082	5.56513	2.61959e-08	5.79339e-07
PA14_RS26420	147.052	-0.714778	0.213598	-3.34636	0.000818792	0.00463513
PA14_RS26415	172.021	-0.170619	0.201376	-0.847268	0.396846	0.533357
PA14_RS26410	89.6811	-0.381938	0.302355	-1.26321	0.206513	0.336634
PA14_RS26405	260.212	-0.238037	0.198365	-1.2	0.230141	0.362326
PA14_RS26400	107.128	0.12966	0.252462	0.51358	0.607545	0.722062
PA14_RS26395	52.4406	0.0251494	0.279705	0.0899138	0.928356	0.95524
PA14_RS26390	39.0948	0.384109	0.322359	1.19155	0.233436	0.366025
PA14_RS26385	33.107	0.151641	0.338038	0.448591	0.653726	0.760213
PA14_RS26380	115.796	1.1753	0.250355	4.69453	2.67219e-06	3.56713e-05
PA14_RS26375	109.806	2.05839	0.318094	6.47102	9.73446e-11	3.33504e-09
PA14_RS26370	914.773	0.817293	0.22213	3.67935	0.000233832	0.00162241
PA14_RS26365	1792.59	0.552194	0.15562	3.54835	0.000387647	0.00246258
PA14_RS26360	520.743	0.111612	0.156344	0.713888	0.475296	0.607499
PA14_RS26355	1558.31	0.684598	0.188173	3.63812	0.000274633	0.00185877
PA14_RS26350	2087.11	0.157783	0.265555	0.594165	0.552402	0.674235
PA14_RS26345	222.474	0.0195577	0.212999	0.0918206	0.926841	0.954873
PA14_RS26340	3792.48	-0.251561	0.200044	-1.25753	0.208563	0.338548
PA14_RS26335	937.416	0.148936	0.1589	0.937293	0.348608	0.486899
PA14_RS26330	654.995	-0.521522	0.164682	-3.16685	0.00154101	0.00790635
PA14_RS26325	599.48	-0.414125	0.138612	-2.98767	0.00281115	0.0128662
PA14_RS26320	77.5593	0.200814	0.303778	0.661056	0.508576	0.635567
PA14_RS26315	964.393	1.1721	0.173926	6.73911	1.59363e-11	6.33921e-10
PA14_RS26310	512.713	0.590962	0.140011	4.22082	2.43415e-05	0.000240855
PA14_RS26305	568.024	0.352752	0.140697	2.50718	0.01217	0.0408214
PA14_RS26300	89.2612	-0.546175	0.218766	-2.49662	0.0125384	0.0417971
PA14_RS26295	81.0143	-0.100653	0.228919	-0.439687	0.660164	0.762876
PA14_RS26290	55.6317	-0.667948	0.288009	-2.31919	0.0203847	0.0605896
PA14_RS26285	93.5222	-0.125516	0.219487	-0.57186	0.567417	0.687262
PA14_RS26280	211.037	-0.547562	0.192848	-2.83935	0.00452055	0.0187565
PA14_RS26275	61.111	0.328066	0.305502	1.07386	0.282886	0.419081
PA14_RS26270	40.2579	0.203107	0.403634	0.503197	0.614826	0.727505
PA14_RS26265	61.3989	0.574842	0.344585	1.66822	0.095273	0.191613
PA14_RS26260	32.7011	1.57032	0.590247	2.66045	0.00780366	0.0288536
PA14_RS26255	138.207	0.134714	0.238791	0.564149	0.572653	0.691446
PA14_RS26250	191.062	-0.542272	0.182489	-2.97154	0.00296309	0.0133999
PA14_RS26245	1445.94	0.0960147	0.122661	0.782767	0.433764	0.569431
PA14_RS26240	408.359	-0.301418	0.174299	-1.72932	0.0837515	0.173808
PA14_RS26235	552.11	-0.58278	0.164953	-3.53301	0.000410856	0.00258783
PA14_RS26230	173.772	-0.810481	0.248145	-3.26615	0.00109019	0.00594988
PA14_RS26225	1218.14	-0.804892	0.146074	-5.51016	3.58498e-08	7.56874e-07
PA14_RS26220	457.354	-0.693889	0.170382	-4.07254	4.65033e-05	0.000418883
PA14_RS26215	309.063	-0.438137	0.186494	-2.34933	0.0188073	0.0570474
PA14_RS26210	88.6797	-0.281721	0.293178	-0.960921	0.336592	0.474543
PA14_RS26205	1487.94	-0.5014	0.170395	-2.94258	0.00325488	0.0144183
PA14_RS26200	368.16	-0.861005	0.252082	-3.41558	0.000636468	0.00375732
PA14_RS26195	410.585	-1.32553	0.285028	-4.65054	3.31074e-06	4.26582e-05
PA14_RS26190	429.341	-0.394997	0.173775	-2.27304	0.0230237	0.0664046
PA14_RS26185	170.813	0.537704	0.288961	1.86082	0.0627699	0.139654
PA14_RS26180	205.503	0.423975	0.205797	2.06016	0.039383	0.0997534
PA14_RS26175	3984.47	0.779742	0.165	4.72571	2.29307e-06	3.16808e-05
PA14_RS26170	672.824	0.632882	0.185547	3.4109	0.000647479	0.00380715
PA14_RS26165	165.452	-0.969554	0.343197	-2.82506	0.00472712	0.0194297
PA14_RS26160	816.867	-0.03704	0.17347	-0.213523	0.830919	0.888345
PA14_RS26155	113.651	0.574644	0.246266	2.33343	0.0196256	0.058867
PA14_RS26150	332.31	0.376292	0.244953	1.53618	0.124494	0.232182
PA14_RS26145	85.902	0.625833	0.27738	2.25623	0.024056	0.0685811
PA14_RS26140	136.033	-0.0763402	0.224721	-0.339712	0.734074	0.818599
PA14_RS26135	72.4029	0.531876	0.247302	2.15072	0.0314986	0.0846294
PA14_RS26130	529.857	0.408222	0.145085	2.81367	0.00489797	0.0200071
PA14_RS26125	108.167	0.966191	0.203317	4.75215	2.01268e-06	2.82013e-05
PA14_RS26120	169.228	0.81579	0.212201	3.84442	0.000120836	0.000938342
PA14_RS26115	76.2242	0.561606	0.28548	1.96723	0.0491564	0.116493
PA14_RS26110	886.269	-0.0550053	0.156801	-0.350795	0.725742	0.81344
PA14_RS26105	191.706	-0.126136	0.169019	-0.746282	0.455497	0.591139
PA14_RS26100	248.748	-0.315654	0.17524	-1.80127	0.0716606	0.154392
PA14_RS26095	90.0975	-1.35209	0.354924	-3.80951	0.000139243	0.00105671
PA14_RS26090	166.618	0.677753	0.28963	2.34007	0.0192802	0.0581842
PA14_RS26085	37.3744	0.849047	0.421155	2.01599	0.0438005	0.107586
PA14_RS26080	9.17291	1.75667	0.656428	2.6761	0.00744841	0.0279056
PA14_RS26075	196.533	0.992858	0.190341	5.21622	1.82614e-07	3.35094e-06
PA14_RS26070	55.4713	-0.00844928	0.321639	-0.0262695	0.979042	0.987372
PA14_RS26065	137.617	-0.138269	0.256901	-0.538221	0.590425	0.706816
PA14_RS26060	18.6436	1.03102	0.460549	2.23868	0.025177	0.0712858
PA14_RS26055	19.5161	1.45462	0.617143	2.35702	0.018422	0.0561086
PA14_RS26050	94.4862	0.3952	0.330395	1.19614	0.231641	0.363884
PA14_RS26045	21.7618	0.628924	0.531587	1.18311	0.236767	0.369662
PA14_RS26040	138.249	-0.186486	0.220652	-0.845157	0.398023	0.534312
PA14_RS26035	58.8545	-0.169416	0.296999	-0.570424	0.56839	0.68752
PA14_RS26030	73.3139	0.917243	0.396577	2.3129	0.0207282	0.0613701
PA14_RS26025	85.8068	0.585079	0.264317	2.21355	0.0268597	0.0751285
PA14_RS26015	5120.12	0.221353	0.155402	1.42439	0.154334	0.273464
PA14_RS26010	673.973	0.0264066	0.184869	0.14284	0.886417	0.928259
PA14_RS26005	583.031	0.189429	0.155194	1.22059	0.22224	0.353708
PA14_RS26000	268.247	0.0139283	0.153458	0.0907626	0.927681	0.955138
PA14_RS25995	474.344	-0.0422683	0.141363	-0.299006	0.764936	0.839921
PA14_RS25990	760.626	0.0383182	0.165866	0.231019	0.8173	0.878197
PA14_RS25985	173.348	0.18151	0.189069	0.960021	0.337045	0.474617
PA14_RS25980	134.817	0.632615	0.23082	2.74073	0.00613032	0.0239042
PA14_RS25975	177.808	0.218957	0.238756	0.917075	0.359103	0.496132
PA14_RS25970	582.256	0.289686	0.241818	1.19795	0.230936	0.363065
PA14_RS25960	119.46	-0.457486	0.217232	-2.10598	0.0352061	0.0919758
PA14_RS25955	243.369	-0.550842	0.185685	-2.96654	0.00301166	0.0135433
PA14_RS25950	76.5384	0.14405	0.298732	0.482204	0.629661	0.741342
PA14_RS25945	246.614	-1.1247	0.229373	-4.90336	9.42106e-07	1.4281e-05
PA14_RS25940	167.748	-0.507662	0.230743	-2.20012	0.0277983	0.0774073
PA14_RS25935	127.269	-0.388972	0.228222	-1.70436	0.0883132	0.180931
PA14_RS25930	249.329	-0.314805	0.171367	-1.83702	0.0662071	0.145552
PA14_RS25925	309.031	-0.180382	0.153885	-1.17219	0.241121	0.374036
PA14_RS25920	68.7226	-0.0793496	0.288653	-0.274896	0.783396	0.853527
PA14_RS25915	195.916	-0.0877717	0.163325	-0.537406	0.590987	0.707334
PA14_RS25910	894.748	0.149963	0.134757	1.11284	0.265778	0.401739
PA14_RS25905	240.893	0.308234	0.182932	1.68496	0.0919955	0.186595
PA14_RS25900	414.787	0.434066	0.211785	2.04956	0.0404078	0.101516
PA14_RS25895	110.739	0.218523	0.213974	1.02126	0.307131	0.443991
PA14_RS25890	45.3378	-0.510302	0.312309	-1.63397	0.102266	0.201708
PA14_RS25885	174.055	-0.240198	0.173731	-1.38258	0.166792	0.289227
PA14_RS25880	1082.31	-0.224636	0.145098	-1.54817	0.121581	0.228403
PA14_RS25875	872.534	0.57014	0.166291	3.42857	0.000606766	0.00361438
PA14_RS25870	294.481	-0.000183967	0.174258	-0.00105572	0.999158	0.999158
PA14_RS25865	70.3949	-0.423463	0.288104	-1.46983	0.141608	0.256121
PA14_RS25860	169.913	0.827129	0.22136	3.73659	0.000186535	0.00134664
PA14_RS25855	302.235	2.37391	0.241617	9.82509	8.77926e-23	1.53043e-20
PA14_RS25850	3454.2	0.192033	0.256112	0.749801	0.453375	0.589675
PA14_RS25845	800.108	-0.0989842	0.142441	-0.694915	0.487109	0.61756
PA14_RS25840	251.428	-0.146485	0.158027	-0.926956	0.353949	0.491335
PA14_RS25835	684.992	0.261717	0.226476	1.1556	0.247843	0.381947
PA14_RS25830	1902.14	-0.413378	0.190778	-2.1668	0.0302501	0.0821689
PA14_RS25825	181.834	0.635827	0.190497	3.33772	0.000844683	0.00475445
PA14_RS25820	137.444	0.747534	0.194253	3.84824	0.000118968	0.000926577
PA14_RS25815	259.27	0.687053	0.182746	3.7596	0.000170182	0.00124835
PA14_RS25810	346.969	2.46422	0.203281	12.1222	8.05261e-34	3.97732e-31
PA14_RS25805	423.432	2.8831	0.356516	8.08687	6.12177e-16	4.65176e-14
PA14_RS25800	294.15	0.375982	0.199919	1.88067	0.0600165	0.135126
PA14_RS25795	145.632	0.617298	0.249185	2.47726	0.0132394	0.0434979
PA14_RS25790	431.972	0.627033	0.151846	4.1294	3.63706e-05	0.000340013
PA14_RS25785	922.127	0.188768	0.130919	1.44187	0.14934	0.267009
PA14_RS25780	828.961	-0.672577	0.178853	-3.76051	0.000169569	0.00124572
PA14_RS25775	1447.03	1.51348	0.174569	8.66984	4.32743e-18	4.07122e-16
PA14_RS25770	800.827	1.77463	0.210884	8.41519	3.92274e-17	3.47016e-15
PA14_RS25765	1889.88	0.0184584	0.257321	0.0717329	0.942815	0.963293
PA14_RS25760	8448.4	0.231513	0.180379	1.28349	0.199322	0.328117
PA14_RS25755	1054.87	-0.0494187	0.171674	-0.287863	0.773452	0.846896
PA14_RS25750	1075.74	1.64871	0.203727	8.09274	5.83352e-16	4.4903e-14
PA14_RS25745	7888.39	1.61522	0.20967	7.70363	1.32254e-14	8.42872e-13
PA14_RS25740	2342.62	0.943198	0.142653	6.61183	3.79601e-11	1.39745e-09
PA14_RS25735	1409.48	0.606014	0.162074	3.73913	0.000184662	0.00133474
PA14_RS25730	2327.91	-0.230459	0.184271	-1.25065	0.211061	0.341047
PA14_RS25725	627.695	-0.284648	0.154433	-1.84319	0.0653015	0.144015
PA14_RS25720	2690.2	-0.254813	0.177068	-1.43907	0.150132	0.268021
PA14_RS25715	945.15	0.0431992	0.171828	0.25141	0.801497	0.86735
PA14_RS25710	569.378	-0.263212	0.141146	-1.86482	0.0622066	0.138817
PA14_RS25705	767.35	-0.231192	0.248783	-0.929295	0.352736	0.490537
PA14_RS25700	1622.09	0.71975	0.198691	3.62247	0.000291807	0.00194549
PA14_RS25695	9257.26	0.636207	0.142351	4.46928	7.84827e-06	9.14574e-05
PA14_RS25690	864.512	-0.158791	0.184628	-0.860055	0.389759	0.526699
PA14_RS25685	1117.43	-0.134894	0.210143	-0.641916	0.520928	0.646064
PA14_RS25680	4515.37	-1.61829	0.206861	-7.82308	5.15469e-15	3.43279e-13
PA14_RS25675	7902.53	-0.81603	0.257514	-3.16888	0.00153029	0.00785965
PA14_RS25660	1658.85	-0.495867	0.244471	-2.02832	0.0425272	0.10542
PA14_RS25655	3302.05	-0.177101	0.194874	-0.908797	0.363457	0.50098
PA14_RS25650	5594.17	-0.221384	0.185249	-1.19506	0.232063	0.364354
PA14_RS25645	250.042	-0.40485	0.187885	-2.15477	0.0311799	0.0839633
PA14_RS25640	2533.42	-0.312797	0.169676	-1.84349	0.065257	0.143998
PA14_RS25635	9739.65	0.109006	0.230054	0.473829	0.635622	0.745711
PA14_RS25630	2388.05	-0.439277	0.24683	-1.77967	0.0751296	0.159947
PA14_RS25625	120894	2.53614	0.303195	8.36473	6.02527e-17	5.25173e-15
PA14_RS25620	91113	2.63002	0.333761	7.87993	3.27559e-15	2.28405e-13
PA14_RS25615	1127.32	0.704267	0.142402	4.94563	7.58982e-07	1.19641e-05
PA14_RS25610	634.319	0.237099	0.201143	1.17876	0.238495	0.371402
PA14_RS25605	3106.82	-0.142394	0.140664	-1.0123	0.311396	0.447646
PA14_RS25600	601.584	-0.35347	0.145453	-2.43014	0.0150932	0.0481471
PA14_RS25595	1067.32	-0.0968149	0.15025	-0.644358	0.519343	0.644638
PA14_RS25590	1378.55	-0.253179	0.137707	-1.83852	0.0659852	0.145118
PA14_RS25585	176.308	-0.826299	0.213091	-3.87768	0.000105456	0.000844327
PA14_RS25580	202.699	-0.623734	0.18029	-3.45961	0.000540958	0.00327503
PA14_RS25575	242.223	-0.909868	0.226028	-4.02547	5.68621e-05	0.00049651
PA14_RS25570	226.95	-0.24206	0.162965	-1.48536	0.13745	0.250589
PA14_RS25565	839.986	-0.549494	0.137455	-3.99764	6.39781e-05	0.000549562
PA14_RS25560	1997.35	0.612281	0.143638	4.26267	2.01996e-05	0.000206063
PA14_RS25555	922.791	-0.590156	0.159556	-3.69873	0.000216684	0.00151986
PA14_RS25550	147.518	-1.24852	0.26542	-4.70394	2.55192e-06	3.42976e-05
PA14_RS25545	437.311	-0.175854	0.167733	-1.04842	0.294445	0.430801
PA14_RS25540	1477.72	-1.45679	0.276368	-5.27119	1.35542e-07	2.59147e-06
PA14_RS25535	3024.9	0.406167	0.206998	1.96218	0.0497417	0.117224
PA14_RS25530	239.377	-0.257027	0.194044	-1.32458	0.18531	0.312738
PA14_RS25525	303.864	-0.135485	0.161972	-0.836476	0.402887	0.539154
PA14_RS25520	303.353	-0.154108	0.171115	-0.900613	0.367794	0.505463
PA14_RS25515	364.87	0.390468	0.163433	2.38916	0.0168872	0.0522664
PA14_RS25510	2014.76	0.0944711	0.171605	0.550516	0.581966	0.699232
PA14_RS25505	454.21	0.0275632	0.192123	0.143466	0.885922	0.92818
PA14_RS25500	1888.21	-0.303753	0.133424	-2.2766	0.0228104	0.0659499
PA14_RS25495	6038.41	-0.563236	0.155531	-3.62137	0.000293043	0.00195153
PA14_RS25490	1486.19	0.247154	0.20434	1.20952	0.226462	0.358312
PA14_RS25485	359.849	-0.13175	0.159933	-0.823781	0.410064	0.545923
PA14_RS25480	114.306	0.268887	0.215736	1.24637	0.212628	0.343111
PA14_RS25475	480.359	0.0875202	0.150121	0.582999	0.559894	0.681275
PA14_RS25470	442.059	-0.381759	0.177345	-2.15264	0.0313473	0.0843374
PA14_RS25465	531.766	-0.0248515	0.195381	-0.127195	0.898786	0.936716
PA14_RS25460	272.849	-0.0345773	0.154979	-0.22311	0.82345	0.883044
PA14_RS25455	357.923	0.0127355	0.18479	0.068919	0.945054	0.96468
PA14_RS25450	264.914	-0.483805	0.186485	-2.59433	0.00947744	0.0334316
PA14_RS25445	583.033	0.00361588	0.194285	0.0186112	0.985151	0.989492
PA14_RS25440	1099.43	0.163295	0.213172	0.766026	0.443661	0.579969
PA14_RS25435	2964.92	0.409348	0.351952	1.16308	0.244797	0.378631
PA14_RS25430	655.411	-0.496533	0.206645	-2.40284	0.0162684	0.050829
PA14_RS25425	1526.67	-0.485434	0.164317	-2.95425	0.00313432	0.0139927
PA14_RS25420	983.536	-0.241551	0.149704	-1.61352	0.106631	0.207827
PA14_RS25415	663.412	-0.497349	0.155982	-3.18851	0.00143009	0.00741568
PA14_RS25410	287.386	0.118839	0.171809	0.691691	0.489131	0.618669
PA14_RS31490	53.0422	2.83385	1.18065	2.40024	NA	NA
PA14_RS25405	1049.27	-0.50703	0.184639	-2.74606	0.00603166	0.0236127
PA14_RS25400	288.014	-0.684438	0.260312	-2.6293	0.00855605	0.0310353
PA14_RS25395	1244.65	-0.358242	0.273531	-1.30969	0.190299	0.317809
PA14_RS25390	568.721	-0.856012	0.233924	-3.65936	0.000252842	0.00174053
PA14_RS25385	309.044	0.652322	0.181464	3.59477	0.000324677	0.00211005
PA14_RS25380	231.131	0.298984	0.193545	1.54478	0.1224	0.229287
PA14_RS25350	552.132	-0.433797	0.163492	-2.65331	0.00797055	0.0293608
PA14_RS25345	353.237	-0.33311	0.174525	-1.90867	0.056305	0.12875
PA14_RS25340	627.704	-0.215714	0.17339	-1.2441	0.213463	0.343548
PA14_RS25335	196.336	-0.139549	0.189495	-0.736423	0.461473	0.596023
PA14_RS25330	532.061	0.112694	0.18785	0.599919	0.548561	0.671112
PA14_RS25325	450.497	-0.182673	0.172934	-1.05632	0.290823	0.427083
PA14_RS25320	104.409	0.0810492	0.224022	0.361791	0.717508	0.807571
PA14_RS25315	162.498	-0.434412	0.25237	-1.72133	0.085191	0.175749
PA14_RS25310	146.19	-0.47216	0.235031	-2.00893	0.0445448	0.108783
PA14_RS25305	184.421	-0.315797	0.199133	-1.58586	0.112772	0.21659
PA14_RS25300	184.504	-0.180755	0.202258	-0.893685	0.37149	0.509328
PA14_RS25295	138.359	0.12611	0.248622	0.507234	0.611991	0.725309
PA14_RS25290	271.842	-0.829204	0.162804	-5.09326	3.51951e-07	6.01157e-06
PA14_RS25285	152.705	-0.9119	0.200666	-4.54437	5.50987e-06	6.76129e-05
PA14_RS25280	490.638	-0.339445	0.157302	-2.15793	0.0309336	0.0835659
PA14_RS25275	504.392	-0.945368	0.17008	-5.55835	2.72329e-08	5.96584e-07
PA14_RS25270	513.042	-0.47149	0.13857	-3.40254	0.000667637	0.00390245
PA14_RS30995	590.643	0.226046	0.147909	1.52828	0.126443	0.2346
PA14_RS25265	990.199	0.482358	0.17218	2.80147	0.00508711	0.0206031
PA14_RS25255	724.062	-0.514466	0.192892	-2.66712	0.00765046	0.0285364
PA14_RS25250	417.965	-0.404646	0.247457	-1.63522	0.102003	0.201456
PA14_RS25245	5048.11	-0.774334	0.331418	-2.33642	0.0194691	0.0585457
PA14_RS25240	1856.84	-1.283	0.270855	-4.73685	2.17064e-06	3.02716e-05
PA14_RS25230	3489.67	-1.90584	0.293324	-6.49739	8.17273e-11	2.88332e-09
PA14_RS25225	369.996	-0.585682	0.156342	-3.74616	0.000179559	0.00130104
PA14_RS25220	717.403	-0.663876	0.193904	-3.42374	0.000617666	0.00366091
PA14_RS25215	585.191	-0.949758	0.204136	-4.65256	3.27832e-06	4.25178e-05
PA14_RS25210	303.643	-0.628511	0.204475	-3.07378	0.00211366	0.0103024
PA14_RS25205	442.691	-0.14534	0.155101	-0.937068	0.348724	0.486899
PA14_RS25200	859.244	0.0694526	0.165417	0.419863	0.674585	0.773808
PA14_RS25195	555.306	-0.0966606	0.149893	-0.644866	0.519014	0.644365
PA14_RS25190	6433.99	0.513546	0.296721	1.73074	0.0834987	0.173405
PA14_RS25185	876.968	-0.279557	0.149466	-1.87038	0.0614312	0.137346
PA14_RS25180	396.997	0.0507203	0.147547	0.343756	0.731029	0.816587
PA14_RS25175	1379.28	0.294648	0.224166	1.31442	0.188706	0.316307
PA14_RS25170	3318.49	1.43213	0.21468	6.671	2.54073e-11	9.71543e-10
PA14_RS25165	1847.45	0.803428	0.184358	4.35797	1.31272e-05	0.000143817
PA14_RS25160	771.921	0.156363	0.168166	0.929811	0.352469	0.49028
PA14_RS25155	128.652	0.476123	0.244293	1.94898	0.0512976	0.119701
PA14_RS25150	170.596	-0.346896	0.196706	-1.76352	0.0778126	0.164419
PA14_RS25145	313.153	-0.220468	0.174683	-1.2621	0.206912	0.336914
PA14_RS25140	580.206	-0.109019	0.153868	-0.708525	0.478619	0.610191
PA14_RS25135	127.664	-0.186512	0.226329	-0.824076	0.409896	0.545856
PA14_RS25130	231.782	-0.255202	0.209918	-1.21572	0.224091	0.355605
PA14_RS25125	803.513	-0.402014	0.230914	-1.74097	0.0816892	0.170663
PA14_RS25120	964.4	0.0238014	0.156361	0.152221	0.879013	0.922598
PA14_RS25115	333.86	-0.435229	0.163385	-2.66382	0.00772582	0.0287812
PA14_RS25110	267.817	-0.72472	0.190026	-3.81379	0.00013685	0.00104122
PA14_RS25105	204.38	-0.421825	0.20535	-2.05418	0.0399583	0.100823
PA14_RS25100	168.688	-0.926992	0.245515	-3.7757	0.000159559	0.00118957
PA14_RS25095	193.326	-1.04225	0.264831	-3.93551	8.3019e-05	0.000687226
PA14_RS25090	816.981	0.535215	0.166844	3.20788	0.00133719	0.00705115
PA14_RS25085	999.862	-0.0294296	0.187014	-0.157365	0.874957	0.91997
PA14_RS25080	1395.88	0.131125	0.144123	0.909815	0.36292	0.500588
PA14_RS30990	8249.61	-0.462154	0.219454	-2.10593	0.0352106	0.0919758
PA14_RS25070	81.2039	0.142785	0.235996	0.605031	0.545158	0.668244
PA14_RS25065	412.84	-0.200219	0.164373	-1.21808	0.223194	0.354753
PA14_RS25060	312.111	0.598509	0.26162	2.28771	0.0221546	0.0644311
PA14_RS25055	492.663	0.629321	0.248614	2.53131	0.0113637	0.0385534
PA14_RS25050	296.386	0.61305	0.24291	2.52377	0.0116103	0.0393
PA14_RS25045	536.239	-0.0259964	0.184879	-0.140613	0.888175	0.929253
PA14_RS25040	1438.53	0.0390623	0.181265	0.215499	0.829378	0.88768
PA14_RS25035	918.948	-1.21571	0.214864	-5.65803	1.53122e-08	3.62344e-07
PA14_RS25030	579.876	-0.565237	0.131954	-4.2836	1.83894e-05	0.000190883
PA14_RS25025	167.055	-0.130604	0.192973	-0.676802	0.498532	0.627582
PA14_RS25020	82.9277	-0.514717	0.269275	-1.91149	0.0559411	0.128314
PA14_RS25015	186.294	-0.0560226	0.182765	-0.306527	0.759203	0.836214
PA14_RS25010	205.462	0.0200632	0.197432	0.10162	0.919058	0.949935
PA14_RS25005	106.922	0.350935	0.269778	1.30083	0.193316	0.321308
PA14_RS25000	9337.87	0.18275	0.282118	0.64778	0.517127	0.64283
PA14_RS24995	3312.7	0.412157	0.287561	1.43329	0.151776	0.269981
PA14_RS24990	212.705	2.3174	0.265739	8.7206	2.76724e-18	2.68876e-16
PA14_RS24985	70.5626	0.784502	0.365364	2.14718	0.0317791	0.0852284
PA14_RS24980	380.186	0.977989	0.226724	4.31357	1.60637e-05	0.000171549
PA14_RS24975	58.5289	0.987454	0.348384	2.83439	0.0045914	0.0189639
PA14_RS24970	353.931	0.180789	0.161503	1.11941	0.262963	0.398818
PA14_RS24965	1258.14	0.350772	0.201683	1.73922	0.0819953	0.171158
PA14_RS24960	563.99	0.594113	0.27259	2.17951	0.0292938	0.080181
PA14_RS24955	314.126	0.36811	0.190861	1.92868	0.0537701	0.124459
PA14_RS24950	83.5156	-0.0956171	0.237235	-0.403047	0.686913	0.784458
PA14_RS24945	436.191	0.899712	0.186727	4.81834	1.4476e-06	2.1185e-05
PA14_RS24940	4523.23	-0.193413	0.236884	-0.816487	0.414222	0.550346
PA14_RS31485	274.39	-0.579143	0.35259	-1.64254	0.100478	0.199508
PA14_RS24930	316.806	-0.164675	0.179477	-0.91753	0.358865	0.495918
PA14_RS24925	124.989	0.400515	0.225473	1.77633	0.0756779	0.160653
PA14_RS24920	9278.07	-0.0387151	0.177942	-0.217571	0.827763	0.886231
PA14_RS24915	338.893	0.393099	0.289379	1.35842	0.174329	0.298513
PA14_RS24910	1105.11	-0.121283	0.142747	-0.849637	0.395527	0.5323
PA14_RS24905	1404.63	0.306627	0.1555	1.97188	0.0486232	0.115785
PA14_RS24900	31406.9	-0.176472	0.218543	-0.807492	0.419383	0.555584
PA14_RS24895	5590.04	0.324549	0.162623	1.99571	0.0459654	0.111244
PA14_RS24890	813.158	-0.033984	0.211787	-0.160463	0.872516	0.918511
PA14_RS24885	646.883	-0.368206	0.150095	-2.45315	0.0141612	0.0457866
PA14_RS24880	646.085	-0.0491939	0.18186	-0.270504	0.786772	0.856261
PA14_RS24875	676.397	-0.956163	0.190034	-5.03153	4.86582e-07	8.07835e-06
PA14_RS24870	568.126	-0.00107368	0.1815	-0.00591558	0.99528	0.996738
PA14_RS24865	97.5765	-0.128147	0.212389	-0.603359	0.54627	0.669093
PA14_RS24860	110.272	0.45993	0.280941	1.6371	0.101609	0.201013
PA14_RS24855	286.936	0.252764	0.203	1.24514	0.213079	0.343503
PA14_RS24850	170.054	0.103169	0.179827	0.573714	0.566161	0.686786
PA14_RS24845	183.918	0.124506	0.172985	0.71975	0.471679	0.604593
PA14_RS24840	29.8792	0.0812998	0.336795	0.241392	0.809251	0.872396
PA14_RS24835	1316.95	-0.552875	0.195865	-2.82273	0.0047616	0.0195443
PA14_RS24830	1024.9	-0.310392	0.2007	-1.54655	0.121972	0.228679
PA14_RS24825	247.366	-0.303558	0.198911	-1.5261	0.126986	0.235275
PA14_RS24820	303.04	-0.419296	0.235726	-1.77874	0.0752817	0.160156
PA14_RS24815	550.326	-0.19566	0.199617	-0.980177	0.326999	0.463333
PA14_RS24810	2514.64	-0.821279	0.270869	-3.03202	0.00242926	0.011491
PA14_RS24805	277.588	-0.347073	0.242354	-1.43209	0.152119	0.270215
PA14_RS24800	405.62	-0.256015	0.136607	-1.87409	0.0609182	0.136611
PA14_RS24795	3320.95	0.0595338	0.23975	0.248316	0.80389	0.869304
PA14_RS24790	25.4481	0.341867	0.364609	0.937627	0.348436	0.486841
PA14_RS24785	145.921	0.540404	0.293575	1.84077	0.0656553	0.14459
PA14_RS24780	244.228	0.371056	0.249789	1.48548	0.137417	0.250589
PA14_RS24775	155.555	0.468668	0.412423	1.13638	0.255799	0.390753
PA14_RS24770	365.445	0.607851	0.442348	1.37415	0.169396	0.292288
PA14_RS24760	468.922	0.492922	0.162117	3.04053	0.00236165	0.011252
PA14_RS24755	536.798	-0.329828	0.171589	-1.9222	0.0545805	0.125875
PA14_RS24750	408.811	-0.419767	0.15584	-2.69358	0.00706897	0.026806
PA14_RS24745	1519.28	-0.890627	0.274774	-3.24131	0.00118981	0.00638571
PA14_RS24740	4611.66	0.129461	0.321452	0.402737	0.687142	0.784567
PA14_RS24735	2110.05	-0.0164797	0.148669	-0.110848	0.911737	0.945206
PA14_RS24730	966.091	0.45797	0.220869	2.07349	0.0381266	0.0974455
PA14_RS24725	148.988	-0.391185	0.273174	-1.432	0.152143	0.270215
PA14_RS24720	4320.5	0.339842	0.293876	1.15642	0.247511	0.381534
PA14_RS24715	1709.77	0.206996	0.175994	1.17616	0.239532	0.37247
PA14_RS24710	1466.47	-0.135422	0.170441	-0.79454	0.426881	0.563377
PA14_RS24705	651.964	-0.601575	0.184224	-3.26545	0.00109291	0.0059573
PA14_RS24700	936.923	-1.08816	0.186465	-5.83575	5.35492e-09	1.38597e-07
PA14_RS24695	2319.44	-1.31188	0.318917	-4.11357	3.89593e-05	0.000361931
PA14_RS24690	2114.34	-0.899892	0.261175	-3.44555	0.000569905	0.00341195
PA14_RS24685	965.389	-0.322342	0.206141	-1.5637	0.117888	0.223806
PA14_RS24680	1403.27	-0.252158	0.157592	-1.60006	0.109584	0.212118
PA14_RS24675	396.972	-0.617446	0.224484	-2.75051	0.00595021	0.0233711
PA14_RS24670	2718.02	-2.41625	0.585447	-4.12719	3.6722e-05	0.000342758
PA14_RS24665	354.724	-0.591882	0.173014	-3.42101	0.000623888	0.00369041
PA14_RS24660	487.045	-0.846072	0.19689	-4.29719	1.72979e-05	0.000182228
PA14_RS24655	1882.16	-0.297878	0.172614	-1.72569	0.0844038	0.174611
PA14_RS24650	416.759	-0.489115	0.224666	-2.17707	0.0294753	0.0804699
PA14_RS24645	464.203	-0.602114	0.211619	-2.84527	0.00443737	0.0184953
PA14_RS24640	500.164	-0.698796	0.220879	-3.16371	0.00155772	0.00795231
PA14_RS24635	377.414	-0.254514	0.254521	-0.999971	0.317324	0.453747
PA14_RS24630	253.764	-0.266671	0.240336	-1.10957	0.267183	0.402847
PA14_RS24625	2283.06	-0.452208	0.226	-2.00092	0.0454011	0.110419
PA14_RS24620	327.502	-0.164517	0.209621	-0.78483	0.432554	0.56871
PA14_RS24615	542.44	-0.146361	0.213475	-0.685611	0.492958	0.622447
PA14_RS24610	243.738	0.0377245	0.18787	0.200801	0.840854	0.896195
PA14_RS24605	340.046	-0.0371509	0.230968	-0.160849	0.872212	0.918511
PA14_RS24600	145.844	0.10811	0.240804	0.448956	0.653464	0.760213
PA14_RS24595	589.103	0.351144	0.142913	2.45704	0.0140086	0.0454456
PA14_RS24590	465.117	-0.0620931	0.146092	-0.425026	0.670817	0.770679
PA14_RS24585	324.837	-0.263161	0.208278	-1.26351	0.206407	0.336624
PA14_RS24580	65.2408	-0.470221	0.28159	-1.66988	0.0949438	0.191145
PA14_RS24575	595.835	-1.41547	0.228142	-6.20434	5.49275e-10	1.72252e-08
PA14_RS24570	917.47	-0.495226	0.159	-3.11464	0.00184171	0.00916528
PA14_RS24565	593.188	-0.223468	0.177928	-1.25595	0.209135	0.339132
PA14_RS24560	10051.7	2.33339	0.148339	15.7301	9.40758e-56	5.57587e-52
PA14_RS24540	110.644	-0.275022	0.294773	-0.932997	0.350821	0.489021
PA14_RS24535	460.99	-0.544655	0.154965	-3.51471	0.00044024	0.00275243
PA14_RS24530	578.708	-0.860532	0.231312	-3.72021	0.000199054	0.00142144
PA14_RS24525	716.484	-0.285711	0.259699	-1.10016	0.271262	0.40703
PA14_RS30975	455.869	-0.561697	0.359111	-1.56413	0.117786	0.223724
PA14_RS30970	575.959	-0.24261	0.230467	-1.05269	0.292485	0.428887
PA14_RS24520	1584.85	-0.136163	0.163076	-0.834965	0.403738	0.539926
PA14_RS24515	1416.91	-0.255296	0.187068	-1.36472	0.17234	0.295989
PA14_RS31480	31.7205	0.311806	0.429617	0.725776	0.467976	0.601278
PA14_RS24510	337.905	-0.106618	0.173396	-0.614882	0.538633	0.663579
PA14_RS24505	288.152	-0.0652614	0.246212	-0.265062	0.790962	0.858771
PA14_RS30960	7296.61	0.683339	0.177112	3.85822	0.000114214	0.00089662
PA14_RS24500	2087.85	0.736646	0.193062	3.8156	0.000135853	0.00103496
PA14_RS24495	51.6931	0.242394	0.288985	0.838775	0.401595	0.537668
PA14_RS24490	184.792	-0.213052	0.207982	-1.02437	0.305658	0.442769
PA14_RS24485	62.6096	0.245348	0.322432	0.76093	0.446699	0.582657
PA14_RS24480	17.8851	0.440116	0.555235	0.792667	0.427972	0.564314
PA14_RS24475	518.577	0.631559	0.214341	2.94652	0.00321375	0.0142895
PA14_RS24470	242.117	0.368268	0.180076	2.04507	0.0408481	0.102327
PA14_RS24465	30.4772	-0.325451	0.383368	-0.848925	0.395923	0.532479
PA14_RS24460	301.735	-0.154712	0.223075	-0.693543	0.487969	0.618122
PA14_RS24455	36.7894	0.579573	0.314455	1.84311	0.0653134	0.144015
PA14_RS24450	136.656	-0.116807	0.206835	-0.564735	0.572254	0.691446
PA14_RS24445	248.149	-0.521182	0.205894	-2.53131	0.0113636	0.0385534
PA14_RS24440	62.7115	-0.230405	0.297333	-0.774907	0.438394	0.574732
PA14_RS24435	44.1618	0.332403	0.290473	1.14435	0.252478	0.387526
PA14_RS24430	16.7986	-0.0591984	0.517361	-0.114424	0.908902	0.942948
PA14_RS24425	13.2792	-0.00411381	0.55535	-0.0074076	0.99409	0.99605
PA14_RS24420	31.1541	0.748096	0.382558	1.95551	0.0505231	0.118594
PA14_RS24415	40.291	0.584927	0.322907	1.81144	0.0700725	0.151521
PA14_RS30955	1154.22	0.199928	0.209345	0.955014	0.339571	0.477494
PA14_RS31475	5099.01	-0.399151	0.29777	-1.34047	0.180094	0.3055
PA14_RS24405	1192.36	-0.501073	0.17667	-2.83621	0.00456527	0.0188823
PA14_RS24400	112.913	-0.329705	0.221436	-1.48894	0.136503	0.249457
PA14_RS24395	613.056	-0.184823	0.167273	-1.10492	0.269194	0.405306
PA14_RS24390	4141.05	-0.227861	0.195456	-1.16579	0.243699	0.377128
PA14_RS24385	1851.26	0.0513916	0.146655	0.350425	0.72602	0.813598
PA14_RS24380	378.511	0.253326	0.162469	1.55923	0.118942	0.225065
PA14_RS24375	268.594	-0.277183	0.184744	-1.50036	0.133521	0.244782
PA14_RS24370	145.204	0.197349	0.201975	0.977094	0.328523	0.465047
PA14_RS24365	268.113	-0.0560146	0.189888	-0.294988	0.768003	0.84233
PA14_RS24360	31.4569	0.868836	0.363857	2.38785	0.0169474	0.0523708
PA14_RS24355	72.2965	0.0105267	0.315233	0.0333935	0.973361	0.984131
PA14_RS24350	28.1651	0.186965	0.548448	0.340898	0.733181	0.818269
PA14_RS24345	91.288	-0.297276	0.235641	-1.26156	0.207106	0.337045
PA14_RS24340	266.964	0.205291	0.179959	1.14077	0.253967	0.388978
PA14_RS24335	8.80562	-0.694913	0.615808	-1.12846	0.259127	0.394818
PA14_RS24330	40.5436	0.274354	0.314181	0.873236	0.382535	0.519542
PA14_RS24325	171.315	-0.157005	0.183939	-0.853572	0.393342	0.530056
PA14_RS24320	51.2072	0.279786	0.329641	0.848759	0.396015	0.532482
PA14_RS24315	140.61	-0.0785669	0.198097	-0.396609	0.691656	0.788496
PA14_RS30950	728.809	0.491491	0.195388	2.51546	0.0118878	0.0400564
PA14_RS24305	1757.8	0.60761	0.222893	2.72602	0.00641039	0.0248005
PA14_RS24300	788.108	0.533096	0.266119	2.00322	0.0451532	0.109907
PA14_RS30945	259.071	0.0778425	0.173679	0.448196	0.654011	0.760213
PA14_RS30940	352.299	-0.343375	0.232601	-1.47624	0.13988	0.254081
PA14_RS24295	1005.19	-0.460037	0.148544	-3.09698	0.00195505	0.00963831
PA14_RS24290	102.2	-0.587214	0.215239	-2.7282	0.00636806	0.0246851
PA14_RS30935	29.4698	0.249088	0.431222	0.577633	0.563512	0.684413
PA14_RS30930	1125.92	-0.359123	0.242069	-1.48355	0.137927	0.25115
PA14_RS24285	211.686	0.10407	0.192631	0.540252	0.589023	0.705708
PA14_RS24280	83.7868	0.731699	0.317889	2.30174	0.0213497	0.0626433
PA14_RS24275	41.8662	-0.294619	0.35414	-0.831928	0.40545	0.541328
PA14_RS24270	23.5101	0.279771	0.398766	0.701592	0.482934	0.61358
PA14_RS24265	79.7539	0.692952	0.242474	2.85784	0.00426536	0.0178916
PA14_RS24260	90.1913	0.434504	0.241603	1.79842	0.07211	0.154966
PA14_RS24255	74.5674	0.173369	0.257476	0.673343	0.500729	0.629235
PA14_RS24250	66.1214	-0.10087	0.232479	-0.43389	0.664368	0.766838
PA14_RS24245	79.3616	0.772342	0.32678	2.36349	0.0181036	0.0553949
PA14_RS24240	16.0074	0.736887	0.499597	1.47496	0.140222	0.254577
PA14_RS31470	11.4243	0.386885	0.543654	0.711638	0.476689	0.608539
PA14_RS24235	106.668	-0.378806	0.274644	-1.37926	0.167814	0.29032
PA14_RS31465	1548.97	0.500155	0.26643	1.87725	0.0604844	0.136005
PA14_RS24230	333.507	0.188384	0.207195	0.909211	0.363239	0.500795
PA14_RS24225	309.121	0.172694	0.206314	0.837045	0.402567	0.538848
PA14_RS24220	604.783	0.126348	0.252922	0.499551	0.617391	0.730249
PA14_RS24215	166.805	0.331306	0.183558	1.80491	0.0710887	0.153271
PA14_RS24210	63.617	0.246217	0.256453	0.960086	0.337012	0.474617
PA14_RS24205	106.679	0.294045	0.206984	1.42062	0.155427	0.27458
PA14_RS24200	85.0748	0.350157	0.33113	1.05746	0.290302	0.426741
PA14_RS24195	36.8499	0.580557	0.314091	1.84837	0.0645486	0.142807
PA14_RS24190	139.898	-0.128042	0.238607	-0.536624	0.591528	0.707334
PA14_RS24185	110.639	-0.0675239	0.252743	-0.267164	0.789343	0.858123
PA14_RS24180	123.915	0.177901	0.253455	0.701905	0.482739	0.613463
PA14_RS24175	294.98	0.585417	0.377406	1.55116	0.120864	0.227633
PA14_RS24170	414.381	-0.591153	0.914403	-0.646491	0.517962	0.643597
PA14_RS24165	226.033	0.108724	0.218396	0.497828	0.618605	0.731101
PA14_RS24160	564.392	0.262732	0.144072	1.82361	0.0682108	0.148471
PA14_RS30910	2057.46	0.34629	0.173451	1.99647	0.0458828	0.111169
PA14_RS24155	13832.5	-0.175876	0.284268	-0.618697	0.536116	0.661303
PA14_RS30905	144.97	0.0298617	0.224074	0.133267	0.893982	0.933895
PA14_RS24145	63.8302	0.117151	0.261821	0.447447	0.654553	0.760292
PA14_RS24140	211.843	-0.190576	0.205676	-0.92658	0.354145	0.491335
PA14_RS24135	55.2199	0.416469	0.323293	1.28821	0.197674	0.326719
PA14_RS24130	94.7006	-0.0954246	0.280465	-0.340238	0.733678	0.818466
PA14_RS24125	60.7732	0.101896	0.298692	0.341141	0.732997	0.818269
PA14_RS24120	221.491	0.48315	0.198244	2.43714	0.0148038	0.0474783
PA14_RS24115	140.469	-0.245301	0.218003	-1.12522	0.260495	0.396394
PA14_RS24110	239.626	0.0774115	0.280954	0.275531	0.782909	0.853357
PA14_RS24105	48.1186	-0.134186	0.313653	-0.427818	0.668784	0.769237
PA14_RS24100	307.999	-0.236273	0.185086	-1.27656	0.201759	0.330979
PA14_RS24095	29.6403	0.235266	0.34408	0.683754	0.494131	0.623263
PA14_RS31295	43.1334	0.107663	0.287027	0.375098	0.707587	0.800238
PA14_RS24085	11.6328	0.0649177	0.511766	0.12685	0.899059	0.936836
PA14_RS24080	15.4324	0.817105	0.69029	1.18371	0.236527	0.369598
PA14_RS24075	12.2136	-0.332848	0.509898	-0.652774	0.513902	0.639899
PA14_RS24070	85.8226	0.29059	0.367818	0.790037	0.429506	0.565959
PA14_RS24065	9.40054	0.744293	0.684082	1.08802	0.276588	0.4121
PA14_RS24060	45.4261	0.253677	0.369191	0.687116	0.49201	0.621725
PA14_RS24055	189.809	0.635596	0.18118	3.5081	0.000451314	0.00281276
PA14_RS24050	67.9785	0.740249	0.271782	2.72369	0.00645579	0.0249599
PA14_RS31460	16.4841	0.204589	0.428219	0.477768	0.632815	0.74389
PA14_RS24045	68.6042	-0.185878	0.253659	-0.732788	0.463688	0.597711
PA14_RS24040	62.6606	0.129132	0.298078	0.433214	0.664859	0.766956
PA14_RS24035	129.172	-0.142158	0.281298	-0.505363	0.613304	0.726574
PA14_RS24030	908.287	-0.0181804	0.148447	-0.122471	0.902526	0.938963
PA14_RS24025	116.288	0.227332	0.254729	0.892446	0.372154	0.509884
PA14_RS24020	379.725	-0.0831069	0.152856	-0.543693	0.586653	0.70358
PA14_RS24015	655.201	-0.0360069	0.125394	-0.287149	0.773998	0.847124
PA14_RS24010	142.656	-0.519069	0.263294	-1.97144	0.0486737	0.115812
PA14_RS24005	555.231	0.330877	0.168674	1.96163	0.0498059	0.117329
PA14_RS24000	814.022	0.320418	0.151134	2.1201	0.0339978	0.0898374
PA14_RS23995	379.836	0.0347402	0.166337	0.208854	0.834562	0.891223
PA14_RS23990	298.913	0.122303	0.162479	0.752731	0.451611	0.587769
PA14_RS23985	303.975	-0.0660378	0.159551	-0.413898	0.678949	0.777935
PA14_RS23980	149.949	-0.200582	0.18748	-1.06989	0.28467	0.420863
PA14_RS23975	185.587	-0.435344	0.186477	-2.33458	0.0195656	0.058806
PA14_RS23970	511.061	-0.179776	0.152539	-1.17856	0.238575	0.37143
PA14_RS23965	418.469	-0.213702	0.190106	-1.12412	0.260961	0.396492
PA14_RS23960	1184.32	0.0879415	0.283456	0.310247	0.756373	0.835187
PA14_RS23955	914.475	-0.49498	0.250516	-1.97584	0.0481728	0.114944
PA14_RS30890	18628.5	-0.615294	0.37704	-1.63191	0.102699	0.202205
PA14_RS23945	829.047	-0.267702	0.300482	-0.890908	0.372979	0.510659
PA14_RS23935	513.543	-0.531415	0.209521	-2.53634	0.0112019	0.0380917
PA14_RS23930	7822	0.576479	0.210787	2.73489	0.00624009	0.0242525
PA14_RS23925	305.247	-0.0633879	0.163555	-0.387563	0.69834	0.793334
PA14_RS23920	764.016	0.128092	0.188112	0.680934	0.495913	0.625004
PA14_RS23915	1283.74	-0.431386	0.137987	-3.12628	0.00177032	0.00886957
PA14_RS23910	2379.4	-0.483297	0.229077	-2.10976	0.034879	0.091513
PA14_RS23905	110.812	-0.33668	0.213105	-1.57987	0.114136	0.218784
PA14_RS23900	299.838	-0.213791	0.170461	-1.2542	0.20977	0.339238
PA14_RS23895	213.9	-0.0678319	0.23872	-0.284148	0.776297	0.848131
PA14_RS23890	78.9689	-0.0423962	0.309577	-0.136949	0.891071	0.931624
PA14_RS23885	294.761	0.283924	0.1824	1.5566	0.119566	0.225834
PA14_RS23880	343.193	0.239571	0.170906	1.40177	0.160983	0.281377
PA14_RS23875	405.56	-0.482846	0.194803	-2.47864	0.0131885	0.0433847
PA14_RS23870	1024.16	0.266673	0.242887	1.09793	0.272234	0.408075
PA14_RS23865	178.767	0.110742	0.169083	0.654956	0.512496	0.638949
PA14_RS23860	253.651	-0.0314456	0.185019	-0.169958	0.865043	0.913109
PA14_RS23855	51.3266	0.663158	0.276425	2.39905	0.0164377	0.0511963
PA14_RS23850	2340.21	2.83688	0.24137	11.7533	6.7949e-32	2.36902e-29
PA14_RS23845	1150.29	1.2953	0.195837	6.61417	3.73637e-11	1.39171e-09
PA14_RS23840	423.198	0.051203	0.198019	0.258576	0.795963	0.86262
PA14_RS23835	245.379	-0.193941	0.272679	-0.711243	0.476933	0.608696
PA14_RS23830	514.263	-0.358302	0.237778	-1.50688	0.131841	0.242603
PA14_RS23825	973.292	-0.661464	0.248285	-2.66414	0.00771864	0.0287726
PA14_RS23820	1515.18	-0.785169	0.261542	-3.00208	0.00268144	0.0124846
PA14_RS23815	7109.43	-0.563211	0.202142	-2.78621	0.0053328	0.0213449
PA14_RS23810	1005.3	0.335919	0.199878	1.68062	0.0928373	0.187926
PA14_RS23805	1279.45	-0.338288	0.162346	-2.08374	0.0371834	0.0956953
PA14_RS23800	847.271	-0.105764	0.174891	-0.604741	0.545351	0.668244
PA14_RS23795	1896.09	-0.16077	0.145446	-1.10536	0.269002	0.405281
PA14_RS23790	1391.4	-0.54611	0.232306	-2.35082	0.0187319	0.0569344
PA14_RS23785	969.993	-0.23663	0.138356	-1.7103	0.0872109	0.179044
PA14_RS23780	1196.77	-0.182962	0.165561	-1.1051	0.269116	0.405306
PA14_RS23775	882.071	-0.626926	0.172618	-3.63188	0.000281364	0.0018929
PA14_RS23770	890.884	-0.110782	0.173188	-0.639664	0.522391	0.647706
PA14_RS23765	176.878	-0.298194	0.195319	-1.5267	0.126835	0.235108
PA14_RS23760	2269.4	-0.022706	0.138944	-0.163418	0.870189	0.916909
PA14_RS23755	893.245	0.0988965	0.204067	0.484629	0.62794	0.740098
PA14_RS23750	395.404	-0.444899	0.20004	-2.22405	0.0261452	0.0734419
PA14_RS23745	198.447	-0.582138	0.189688	-3.06892	0.00214833	0.0104528
PA14_RS23740	93.2066	-0.329611	0.223965	-1.47171	0.1411	0.255437
PA14_RS23735	478.711	-0.449089	0.212393	-2.11442	0.034479	0.0908254
PA14_RS23730	694.281	-0.291477	0.14295	-2.03902	0.0414484	0.103264
PA14_RS23725	105.935	-0.692085	0.272005	-2.54439	0.010947	0.0373965
PA14_RS23720	722.04	-1.24223	0.247347	-5.02223	5.1076e-07	8.4091e-06
PA14_RS23715	454.63	-0.768085	0.171396	-4.48134	7.41758e-06	8.7928e-05
PA14_RS23710	208.878	-0.67252	0.18708	-3.59484	0.000324596	0.00211005
PA14_RS23705	636.939	-0.136803	0.151274	-0.904336	0.365817	0.503413
PA14_RS23700	1340.7	-0.211836	0.161657	-1.31041	0.190057	0.317584
PA14_RS23695	2654.92	-0.0545579	0.139007	-0.392483	0.694702	0.79061
PA14_RS23690	3271.13	1.01022	0.193377	5.22407	1.75034e-07	3.22181e-06
PA14_RS23685	3902.79	0.792089	0.182494	4.34036	1.42247e-05	0.000154413
PA14_RS23680	1465.88	0.522507	0.178939	2.92003	0.00349995	0.0152755
PA14_RS23675	2213.16	0.641487	0.177878	3.60633	0.000310561	0.00203743
PA14_RS23670	385.992	-0.925923	0.228614	-4.05015	5.11849e-05	0.000455721
PA14_RS23665	1771.08	0.318759	0.236583	1.34735	0.177868	0.302717
PA14_RS23660	250.459	0.00885393	0.260494	0.033989	0.972886	0.983841
PA14_RS23655	687.787	0.33995	0.263022	1.29248	0.196192	0.324903
PA14_RS23650	1369.54	0.317573	0.298427	1.06415	0.287259	0.423878
PA14_RS23645	1436.06	-0.831063	0.278355	-2.98563	0.00282998	0.0129324
PA14_RS23640	1523.68	-0.138609	0.19167	-0.723167	0.469577	0.602812
PA14_RS23635	1630.24	0.657875	0.181059	3.63348	0.000279622	0.00188546
PA14_RS23630	9751.94	0.661451	0.147027	4.49884	6.83246e-06	8.23089e-05
PA14_RS23625	2561.41	0.255745	0.130821	1.95491	0.0505933	0.118712
PA14_RS23620	1267.17	-0.0355034	0.159374	-0.222768	0.823716	0.88317
PA14_RS23615	577.426	-0.139415	0.212208	-0.656973	0.511198	0.637868
PA14_RS23610	851.461	-0.10154	0.185411	-0.547648	0.583934	0.70117
PA14_RS23605	719.029	0.0141571	0.177881	0.0795877	0.936565	0.960262
PA14_RS23600	708.76	-0.275913	0.208767	-1.32163	0.186292	0.313858
PA14_RS23595	1079.6	-0.511516	0.223657	-2.28705	0.0221928	0.0644787
PA14_RS23590	513.712	-0.408722	0.194767	-2.09852	0.0358594	0.0931779
PA14_RS23585	523.434	-0.361667	0.233871	-1.54644	0.121998	0.228679
PA14_RS23580	851.702	-0.0735274	0.199272	-0.36898	0.712142	0.802752
PA14_RS23575	746.403	0.251802	0.177858	1.41575	0.156848	0.276227
PA14_RS23570	597.894	-1.08325	0.184785	-5.86219	4.56794e-09	1.20867e-07
PA14_RS23565	2097.58	-0.338325	0.20037	-1.6885	0.0913151	0.185605
PA14_RS23560	741.549	-0.853049	0.207561	-4.10986	3.95896e-05	0.000366636
PA14_RS23555	673.895	-0.371866	0.16167	-2.30016	0.021439	0.0628743
PA14_RS23550	502.554	-0.299293	0.148014	-2.02206	0.0431701	0.106408
PA14_RS23545	777.163	-0.471414	0.150697	-3.12822	0.00175868	0.00883365
PA14_RS23540	752.196	-0.570167	0.142623	-3.99773	6.39525e-05	0.000549562
PA14_RS23535	732.46	-0.512302	0.134856	-3.7989	0.000145342	0.00109598
PA14_RS23530	1289.25	-0.763122	0.212837	-3.58548	0.000336459	0.00217232
PA14_RS23525	2752.18	-0.357596	0.156572	-2.28391	0.0223768	0.0648544
PA14_RS23520	622.921	-0.866984	0.250047	-3.46729	0.000525744	0.00319926
PA14_RS23515	261.002	-0.364539	0.16675	-2.18614	0.0288053	0.0792764
PA14_RS23510	509.455	-0.801318	0.229836	-3.48648	0.000489427	0.00300604
PA14_RS23505	320.402	-1.01628	0.321414	-3.16191	0.0015674	0.00798278
PA14_RS23500	188.228	-0.511104	0.197312	-2.59034	0.00958816	0.0336665
PA14_RS23495	424.583	0.314227	0.14499	2.16723	0.0302172	0.0821172
PA14_RS23490	594.053	-0.239891	0.151641	-1.58196	0.113658	0.218081
PA14_RS23485	424.347	-0.0249987	0.139791	-0.178829	0.858072	0.907853
PA14_RS23480	2679.17	-1.58835	0.319023	-4.97878	6.39858e-07	1.02222e-05
PA14_RS23475	5898.22	-1.02504	0.167314	-6.12642	8.98777e-10	2.7459e-08
PA14_RS23470	1414.35	-1.03224	0.200522	-5.14774	2.63646e-07	4.62364e-06
PA14_RS23465	1740.88	-0.528666	0.202597	-2.60944	0.00906894	0.0324256
PA14_RS23460	2037.68	-0.408876	0.196959	-2.07594	0.0378994	0.0971583
PA14_RS23455	387.595	-0.115714	0.183943	-0.629076	0.529299	0.654802
PA14_RS23450	389.355	-0.778637	0.225726	-3.44948	0.000561659	0.00337622
PA14_RS23445	324.612	-0.552182	0.213528	-2.58599	0.00970996	0.0340136
PA14_RS23440	447.175	-0.11474	0.189689	-0.604886	0.545255	0.668244
PA14_RS23435	330.811	-0.54417	0.173457	-3.1372	0.00170569	0.00860394
PA14_RS23430	703.372	-0.473243	0.142518	-3.32057	0.000898328	0.00502775
PA14_RS23425	347.054	-0.313022	0.146349	-2.13887	0.0324462	0.0866064
PA14_RS23420	2062.57	-0.14977	0.215111	-0.696244	0.486276	0.6169
PA14_RS23415	2164.16	-0.297056	0.190634	-1.55826	0.119172	0.225289
PA14_RS23410	427.49	-0.135526	0.209842	-0.64585	0.518376	0.643708
PA14_RS23405	3501.01	0.127905	0.174325	0.733717	0.463121	0.597454
PA14_RS23400	2852.72	-0.170887	0.153669	-1.11205	0.266117	0.401956
PA14_RS23395	2198.27	-0.13456	0.199688	-0.673849	0.500408	0.629172
PA14_RS23390	1370.56	-0.219716	0.221603	-0.991485	0.321449	0.457339
PA14_RS23385	1832.25	-0.218017	0.154614	-1.41007	0.158518	0.278346
PA14_RS23380	1035.26	-0.192545	0.187828	-1.02511	0.30531	0.442642
PA14_RS23375	2177.86	0.0302028	0.192679	0.156752	0.87544	0.920315
PA14_RS23370	2431.34	-0.0559739	0.190036	-0.294543	0.768343	0.842547
PA14_RS23365	1413.64	-0.150154	0.150861	-0.995317	0.319582	0.456205
PA14_RS23360	1549.64	-0.267061	0.174568	-1.52984	0.126056	0.234138
PA14_RS23355	3634.09	-0.00443172	0.177013	-0.0250361	0.980026	0.987524
PA14_RS23350	4868.62	-0.0525859	0.192287	-0.273476	0.784487	0.854559
PA14_RS23345	4629.75	-0.767176	0.23629	-3.24675	0.00116731	0.00627829
PA14_RS23340	517.132	-0.697135	0.171444	-4.06624	4.77768e-05	0.000428401
PA14_RS23335	428.889	-0.535383	0.181239	-2.95401	0.00313673	0.0139927
PA14_RS23330	3679.91	-0.402727	0.151221	-2.66318	0.00774063	0.0288002
PA14_RS23325	1545.7	-0.915144	0.25814	-3.54514	0.000392404	0.00248746
PA14_RS23320	674.117	-0.386426	0.179986	-2.14698	0.0317951	0.0852328
PA14_RS23315	691.254	-0.0656909	0.184745	-0.355575	0.722159	0.811522
PA14_RS23310	376.339	-0.132474	0.177183	-0.747667	0.454661	0.59083
PA14_RS23305	369.855	-0.215814	0.197832	-1.09089	0.27532	0.411116
PA14_RS23300	203.83	0.22239	0.218337	1.01857	0.30841	0.445188
PA14_RS23295	186.82	-0.340848	0.222556	-1.53152	0.125642	0.233781
PA14_RS23290	899.16	0.229062	0.24689	0.927787	0.353518	0.491335
PA14_RS23285	953.63	0.463544	0.268569	1.72598	0.0843512	0.174566
PA14_RS23280	703.387	-0.577052	0.162926	-3.54181	0.000397386	0.00250831
PA14_RS23275	284.639	-0.385563	0.16395	-2.35171	0.0186871	0.0568285
PA14_RS23270	436.761	-0.72574	0.192599	-3.76813	0.000164472	0.00121701
PA14_RS23265	524.532	-0.623314	0.28078	-2.21993	0.0264232	0.0741526
PA14_RS23260	1837.03	-0.526636	0.179863	-2.92798	0.00341169	0.0149744
PA14_RS23255	285.983	0.109714	0.157717	0.695634	0.486658	0.617121
PA14_RS23250	1155.72	1.80999	0.179285	10.0956	5.77657e-24	1.06993e-21
PA14_RS23245	3424.29	0.83954	0.226308	3.70972	0.000207493	0.00147106
PA14_RS23240	11461.5	0.516666	0.214588	2.40771	0.0160529	0.0504484
PA14_RS23235	462.135	-0.316379	0.183305	-1.72597	0.0843522	0.174566
PA14_RS23230	357.743	0.182693	0.168259	1.08578	0.277574	0.413124
PA14_RS23225	134.384	0.589095	0.276466	2.13081	0.033105	0.0879487
PA14_RS23220	408.375	-0.000939354	0.165881	-0.00566281	0.995482	0.996738
PA14_RS23215	511.411	-0.550845	0.140938	-3.90841	9.2906e-05	0.000758476
PA14_RS23210	374.634	-0.211538	0.148577	-1.42376	0.154517	0.273543
PA14_RS23205	900.385	-0.477825	0.14149	-3.37708	0.000732592	0.0042486
PA14_RS23200	982.67	-0.0688442	0.20465	-0.336401	0.736569	0.820288
PA14_RS23195	3975.16	-0.310106	0.1976	-1.56936	0.116565	0.222062
PA14_RS23190	583.431	-0.578906	0.153611	-3.76865	0.00016413	0.001216
PA14_RS23185	766.181	-0.275088	0.167645	-1.6409	0.100818	0.199948
PA14_RS23180	450.999	-0.899477	0.210565	-4.27173	1.93959e-05	0.000198548
PA14_RS23175	449.17	-0.184152	0.142746	-1.29007	0.197027	0.325922
PA14_RS23170	298.248	-0.456455	0.198881	-2.29511	0.0217266	0.0633729
PA14_RS23165	386.669	-0.91879	0.146547	-6.2696	3.61979e-10	1.166e-08
PA14_RS23160	1165	-0.711477	0.235985	-3.01492	0.00257048	0.0120627
PA14_RS23155	334.301	0.282499	0.189393	1.4916	0.135804	0.248429
PA14_RS23150	644.578	0.360965	0.174037	2.07407	0.0380724	0.0974293
PA14_RS23145	877.276	-0.0621205	0.135569	-0.458221	0.646793	0.754635
PA14_RS23140	3362.78	-0.652697	0.324132	-2.01367	0.0440437	0.108049
PA14_RS23135	51.7586	0.354618	0.300044	1.18189	0.23725	0.370242
PA14_RS23130	16.8448	1.29037	0.515256	2.50433	0.0122685	0.0410821
PA14_RS23125	388.71	0.137716	0.203769	0.675844	0.49914	0.627844
PA14_RS23120	724.135	0.0358326	0.16718	0.214336	0.830285	0.888285
PA14_RS23115	394.705	-0.0179693	0.138031	-0.130183	0.896421	0.935733
PA14_RS23110	70.085	0.433001	0.283177	1.52908	0.126244	0.234413
PA14_RS23105	276.818	-0.414377	0.216812	-1.91123	0.0559746	0.128316
PA14_RS23100	96.1634	-0.367535	0.238932	-1.53824	0.12399	0.231607
PA14_RS23095	1319.16	-0.245394	0.144011	-1.704	0.0883814	0.181008
PA14_RS23090	488.353	-0.027435	0.228302	-0.12017	0.904348	0.940373
PA14_RS23085	1145.01	0.187267	0.169188	1.10685	0.268357	0.404514
PA14_RS23080	215.38	1.2992	0.22059	5.88966	3.87e-09	1.04261e-07
PA14_RS23075	281.874	1.81076	0.239922	7.5473	4.4438e-14	2.55713e-12
PA14_RS23070	298.026	0.549429	0.188781	2.91041	0.0036096	0.0156504
PA14_RS23065	37651.8	0.0683962	0.223396	0.306165	0.759479	0.836214
PA14_RS23060	16525.8	0.422214	0.297805	1.41775	0.156263	0.275728
PA14_RS23055	2320.84	0.398622	0.262884	1.51634	0.129432	0.238837
PA14_RS23050	811.466	0.397559	0.263404	1.50932	0.131218	0.241681
PA14_RS23045	1585.85	-0.792359	0.211042	-3.75451	0.000173682	0.00127088
PA14_RS23040	525.731	0.0402464	0.148294	0.271396	0.786087	0.85583
PA14_RS23035	365.46	0.440876	0.169859	2.59555	0.00944398	0.0333946
PA14_RS23030	596.134	0.357053	0.13781	2.5909	0.00957249	0.0336511
PA14_RS23025	292.877	0.441628	0.199004	2.21919	0.0264738	0.0742594
PA14_RS23020	63.986	0.440692	0.364567	1.20881	0.226736	0.358651
PA14_RS23015	217.308	0.30868	0.270608	1.14069	0.253998	0.388978
PA14_RS23010	696.642	0.465671	0.303442	1.53463	0.124875	0.2326
PA14_RS23005	386.556	-0.439277	0.171486	-2.56159	0.0104194	0.0359462
PA14_RS23000	421.49	-0.611966	0.142498	-4.29455	1.7505e-05	0.000183837
PA14_RS22995	440.752	0.000886913	0.159418	0.00556345	0.995561	0.996738
PA14_RS22990	159.962	0.0237207	0.22926	0.103466	0.917593	0.949261
PA14_RS22985	326.837	-0.397036	0.156352	-2.53937	0.0111054	0.0378285
PA14_RS22980	135.878	-0.0636293	0.198057	-0.321268	0.748007	0.828835
PA14_RS22975	258.914	-0.0536053	0.189369	-0.283073	0.777121	0.848718
PA14_RS22970	571.637	-0.817671	0.220353	-3.71074	0.000206654	0.00146687
PA14_RS22965	1382.42	-0.563255	0.156192	-3.60617	0.000310754	0.00203743
PA14_RS22960	1069.95	-0.112384	0.196887	-0.570805	0.568132	0.687348
PA14_RS22955	450.935	0.0214344	0.200242	0.107042	0.914755	0.947032
PA14_RS22950	1030.39	-0.467142	0.166191	-2.81087	0.00494073	0.0200986
PA14_RS22945	1304.93	-0.0894047	0.288743	-0.309634	0.756839	0.835187
PA14_RS22940	314.519	-0.72559	0.161386	-4.49601	6.92414e-06	8.32442e-05
PA14_RS22935	659.065	-0.303678	0.183052	-1.65897	0.0971216	0.194473
PA14_RS22930	1046.49	-0.861483	0.255148	-3.3764	0.000734413	0.00425084
PA14_RS22925	203.021	-0.544907	0.20627	-2.64171	0.00824879	0.0301421
PA14_RS22920	309.52	-0.272958	0.167206	-1.63246	0.102582	0.202132
PA14_RS22915	260.086	-0.173287	0.202624	-0.855211	0.392435	0.529449
PA14_RS22910	136.706	-0.388055	0.293101	-1.32396	0.185515	0.312935
PA14_RS22905	330.509	-0.548466	0.206056	-2.66173	0.00777406	0.028816
PA14_RS22900	196.319	-0.591004	0.196955	-3.0007	0.00269359	0.0125117
PA14_RS22895	137.977	-0.796407	0.259723	-3.06636	0.00216679	0.0105009
PA14_RS22890	390.753	-1.26589	0.219762	-5.76028	8.39731e-09	2.08246e-07
PA14_RS22885	594.41	-0.298519	0.128486	-2.32336	0.0201597	0.0600435
PA14_RS22880	4730.46	-0.265971	0.269049	-0.98856	0.322879	0.458811
PA14_RS22875	711.364	-0.627847	0.199061	-3.15405	0.00161023	0.0081781
PA14_RS22870	584.11	-0.084591	0.176305	-0.479798	0.631371	0.742488
PA14_RS22865	887.949	0.255303	0.147172	1.73472	0.0827902	0.172307
PA14_RS22860	998.033	0.639226	0.168356	3.79687	0.000146537	0.00110359
PA14_RS22855	4589.81	1.02364	0.228903	4.47193	7.75158e-06	9.07977e-05
PA14_RS22850	620.741	-0.147187	0.169819	-0.866728	0.386091	0.522576
PA14_RS22845	687.544	0.0868142	0.175569	0.494473	0.620972	0.733607
PA14_RS22840	609.639	0.053983	0.139151	0.387945	0.698057	0.79321
PA14_RS22835	577.388	-0.00402895	0.156952	-0.02567	0.979521	0.987518
PA14_RS22830	13837.7	-0.038783	0.238545	-0.162582	0.870848	0.91744
PA14_RS22825	1193.24	0.104047	0.174516	0.596203	0.55104	0.672988
PA14_RS22820	525.513	-0.20452	0.232471	-0.879762	0.378988	0.516382
PA14_RS22815	401.761	-0.104504	0.170816	-0.611792	0.540675	0.664581
PA14_RS22810	197.589	-0.184908	0.219487	-0.842455	0.399533	0.535633
PA14_RS22805	335.823	0.0272076	0.250006	0.108828	0.913339	0.946061
PA14_RS22800	290.755	0.0968482	0.242113	0.400012	0.689147	0.786403
PA14_RS22795	273.404	0.0369727	0.208824	0.177052	0.859468	0.908843
PA14_RS22790	62.8287	0.06364	0.281124	0.226377	0.820908	0.881116
PA14_RS22785	812.278	0.412326	0.175769	2.34584	0.0189843	0.0574375
PA14_RS22780	3678.9	0.533311	0.186303	2.8626	0.00420181	0.017675
PA14_RS22775	270.289	0.775179	0.336463	2.30391	0.021228	0.0623479
PA14_RS22770	1767.38	0.718048	0.193767	3.70573	0.000210787	0.0014873
PA14_RS22765	3919.62	0.445167	0.154418	2.88287	0.00394065	0.0167668
PA14_RS22760	885.804	-0.14191	0.130364	-1.08856	0.276347	0.412028
PA14_RS31455	233.96	-1.24457	0.313053	-3.97559	7.0206e-05	0.000594444
PA14_RS22750	638.492	0.441061	0.14889	2.96232	0.00305332	0.0136788
PA14_RS22745	306.931	0.103228	0.168352	0.613166	0.539766	0.663871
PA14_RS22740	83.6497	1.34984	0.275585	4.89809	9.67715e-07	1.45945e-05
PA14_RS22735	47.2884	0.581662	0.372496	1.56152	0.1184	0.224276
PA14_RS22730	712.575	0.171607	0.185295	0.926127	0.35438	0.491335
PA14_RS22725	1233.71	-0.0587361	0.131987	-0.445014	0.656309	0.761459
PA14_RS22720	1294.56	0.0447656	0.135994	0.329173	0.742025	0.82421
PA14_RS22715	624.545	0.175006	0.132949	1.31633	0.188062	0.315674
PA14_RS22710	842.719	0.177823	0.136207	1.30553	0.191712	0.319717
PA14_RS22705	157.444	0.308869	0.228161	1.35373	0.175823	0.300231
PA14_RS22675	459.008	0.0180499	0.174699	0.10332	0.917709	0.949261
PA14_RS22670	184.026	0.190126	0.191411	0.993287	0.32057	0.456763
PA14_RS22665	141.809	0.222717	0.221983	1.0033	0.315714	0.452755
PA14_RS22660	208.998	-0.167091	0.194433	-0.859376	0.390133	0.527085
PA14_RS22655	101.531	-0.0166055	0.220557	-0.0752889	0.939985	0.96206
PA14_RS22650	74.7486	0.282641	0.294358	0.960194	0.336958	0.474617
PA14_RS22645	21.1848	0.899377	0.552056	1.62914	0.103284	0.20277
PA14_RS22640	101.402	0.159418	0.295492	0.5395	0.589542	0.706187
PA14_RS22635	197.094	0.441426	0.264587	1.66836	0.0952449	0.191613
PA14_RS22630	24.5534	0.90502	0.462592	1.95641	0.0504166	0.118438
PA14_RS22625	82.593	0.0207469	0.27404	0.0757076	0.939652	0.961885
PA14_RS22620	38.5544	0.106603	0.335638	0.317613	0.750778	0.831129
PA14_RS22615	27.452	0.73129	0.517448	1.41326	0.157578	0.277059
PA14_RS22610	56.3052	0.694971	0.387493	1.79351	0.0728919	0.156193
PA14_RS22605	53.116	0.654833	0.41922	1.56203	0.118281	0.224252
PA14_RS22600	20.2401	1.01944	0.484465	2.10427	0.0353553	0.0922725
PA14_RS22595	90.187	0.35157	0.373782	0.940574	0.346923	0.485414
PA14_RS22590	181.741	0.0811013	0.303433	0.267279	0.789254	0.858123
PA14_RS22585	67.221	0.848488	0.38618	2.19713	0.0280112	0.0777161
PA14_RS22580	452.581	-0.238879	0.153623	-1.55497	0.119953	0.226277
PA14_RS22575	2635.81	0.413559	0.274102	1.50878	0.131356	0.24186
PA14_RS22570	35.8924	2.65223	0.708407	3.74394	NA	NA
PA14_RS22565	61.2418	0.253338	0.376111	0.673574	0.500582	0.629235
PA14_RS22560	98.3052	0.487217	0.334586	1.45618	0.145343	0.261046
PA14_RS22555	5.63837	1.34991	0.712534	1.89452	0.058156	0.131813
PA14_RS22550	15.2525	2.07443	0.704876	2.94298	0.00325069	0.0144105
PA14_RS22545	92.171	0.249243	0.383954	0.649148	0.516243	0.642135
PA14_RS22540	19.579	1.6125	0.654083	2.46529	0.0136903	0.044682
PA14_RS22535	26.092	0.947903	0.400836	2.36482	0.0180389	0.0552256
PA14_RS22530	55.8262	0.617042	0.346538	1.78059	0.0749792	0.159684
PA14_RS22525	33.7841	0.175672	0.412698	0.425667	0.67035	0.770442
PA14_RS22520	83.1924	0.227627	0.342887	0.663853	0.506784	0.634363
PA14_RS22515	213.15	-0.336505	0.260133	-1.29359	0.195807	0.324539
PA14_RS22510	68.173	0.0418536	0.269161	0.155497	0.87643	0.920857
PA14_RS22505	135.58	0.232341	0.238719	0.973281	0.330414	0.467278
PA14_RS22500	439.904	0.0304489	0.192848	0.15789	0.874543	0.919705
PA14_RS22495	549.084	-0.582809	0.157142	-3.7088	0.000208247	0.00147113
PA14_RS22490	499.516	-1.35721	0.229111	-5.92378	3.14619e-09	8.5933e-08
PA14_RS22485	121.675	-0.386232	0.226122	-1.70807	0.0876242	0.179705
PA14_RS22480	55.9799	0.472235	0.444264	1.06296	0.287799	0.424114
PA14_RS22475	22.7773	0.686241	0.418397	1.64017	0.100971	0.200017
PA14_RS22470	60.2878	0.266033	0.258519	1.02907	0.303448	0.440387
PA14_RS22465	51.6577	0.467134	0.30447	1.53425	0.124968	0.2327
PA14_RS22460	79.8112	-0.725183	0.244676	-2.96385	0.0030382	0.0136266
PA14_RS22455	538.699	0.0410747	0.184045	0.223178	0.823397	0.883044
PA14_RS22450	125.885	-0.0619711	0.263818	-0.234901	0.814285	0.87607
PA14_RS29925	469.597	-0.336943	0.177092	-1.90264	0.057087	0.130014
PA14_RS22440	1396.88	-0.326783	0.192996	-1.69322	0.0904145	0.18428
PA14_RS22430	408.403	-0.310025	0.175368	-1.76785	0.0770861	0.163058
PA14_RS22425	1396.74	-0.813155	0.137424	-5.91713	3.27607e-09	8.90699e-08
PA14_RS22420	214.743	-0.791416	0.210955	-3.75158	0.000175725	0.00127817
PA14_RS22415	91.3247	-0.399822	0.245965	-1.62552	0.104052	0.203889
PA14_RS22410	178.152	-0.171567	0.222331	-0.771673	0.440308	0.576476
PA14_RS22405	95.5372	0.303015	0.253366	1.19596	0.231713	0.363901
PA14_RS22400	200.002	-0.11055	0.209728	-0.527113	0.598115	0.712893
PA14_RS22395	160.332	-0.0131632	0.262137	-0.0502149	0.959951	0.974534
PA14_RS22390	71.6945	0.301731	0.291468	1.03521	0.30057	0.436993
PA14_RS22385	155.673	-0.431392	0.269239	-1.60227	0.109097	0.211313
PA14_RS22380	435.874	0.129047	0.177959	0.725148	0.468361	0.601642
PA14_RS22375	515.265	0.304895	0.156141	1.95269	0.0508567	0.119094
PA14_RS22370	1061.43	-0.105202	0.129089	-0.814961	0.415095	0.551333
PA14_RS22365	112.99	-0.0138058	0.224681	-0.0614463	0.951004	0.968654
PA14_RS22360	398.061	0.0920095	0.158751	0.579584	0.562195	0.683374
PA14_RS22355	642.858	-0.0430281	0.173611	-0.247842	0.804257	0.869411
PA14_RS22350	530.103	-0.517764	0.17259	-2.99997	0.00270003	0.0125318
PA14_RS22345	398.206	-0.245546	0.142137	-1.72753	0.0840733	0.174171
PA14_RS22340	225.585	0.034499	0.182765	0.188762	0.850279	0.903561
PA14_RS30865	185.823	-0.86333	0.335574	-2.5727	0.0100909	0.035052
PA14_RS22325	605.459	-0.890879	0.260943	-3.41407	0.000640002	0.00377067
PA14_RS22320	354.444	-0.379471	0.185007	-2.05112	0.0402557	0.101314
PA14_RS22315	668.375	0.544282	0.134473	4.0475	5.17674e-05	0.00045932
PA14_RS22310	77.9189	-0.107594	0.316469	-0.339982	0.73387	0.818526
PA14_RS22305	74.7232	-0.315586	0.253394	-1.24544	0.212971	0.343503
PA14_RS22300	127.393	-0.222832	0.239487	-0.930457	0.352135	0.490009
PA14_RS22295	162.705	-0.304128	0.178371	-1.70503	0.0881891	0.180801
PA14_RS22290	1525.75	1.68222	0.225649	7.45504	8.98433e-14	4.88533e-12
PA14_RS22285	352.028	1.25553	0.19319	6.49895	8.08823e-11	2.8706e-09
PA14_RS22280	65.0555	0.608937	0.244027	2.49537	0.0125826	0.0418739
PA14_RS22275	50.5378	0.329526	0.288602	1.1418	0.253536	0.388574
PA14_RS22270	120.835	0.109947	0.238924	0.460175	0.645391	0.75374
PA14_RS22265	179.028	0.348547	0.270449	1.28877	0.197477	0.32652
PA14_RS22260	181.676	0.00827415	0.274883	0.0301006	0.975987	0.9858
PA14_RS22255	252.233	0.00459093	0.181048	0.0253575	0.97977	0.987524
PA14_RS22250	1966.97	0.284627	0.268792	1.05891	0.28964	0.426085
PA14_RS22245	705.678	0.0181973	0.186494	0.0975755	0.922269	0.951984
PA14_RS22240	1132.31	0.242725	0.163554	1.48407	0.137791	0.25104
PA14_RS22235	1003.85	0.267586	0.14949	1.79	0.0734539	0.157109
PA14_RS22230	1523.71	0.329862	0.157799	2.09039	0.0365824	0.0943533
PA14_RS22225	70.5979	0.492923	0.246928	1.99622	0.0459102	0.111169
PA14_RS22220	207.771	-0.0928436	0.184397	-0.503499	0.614614	0.727505
PA14_RS22215	247.235	-0.820324	0.184971	-4.43487	9.21281e-06	0.000104606
PA14_RS22210	179.721	0.326263	0.198908	1.64027	0.100949	0.200017
PA14_RS22205	131.877	0.817599	0.250468	3.26429	0.00109739	0.00597186
PA14_RS22200	24.1867	0.690309	0.397842	1.73513	0.0827173	0.172281
PA14_RS22195	134.611	0.187086	0.220865	0.84706	0.396962	0.533392
PA14_RS22190	150.41	1.28898	0.279286	4.61526	3.92598e-06	4.96146e-05
PA14_RS22185	150.184	-0.807044	0.187814	-4.29704	1.73096e-05	0.000182228
PA14_RS22180	275.846	-0.26457	0.180487	-1.46587	0.142683	0.257533
PA14_RS22175	305.45	0.0627253	0.17043	0.368042	0.712842	0.803388
PA14_RS22170	631.695	0.246338	0.165981	1.48413	0.137773	0.25104
PA14_RS22165	294.614	-0.987879	0.231081	-4.27503	1.91109e-05	0.00019665
PA14_RS22160	405.193	-0.143776	0.162788	-0.883214	0.37712	0.514188
PA14_RS22155	2983.41	0.584341	0.168946	3.45875	0.000542689	0.0032762
PA14_RS22150	27325.5	2.07677	0.211496	9.81945	9.28493e-23	1.57234e-20
PA14_RS22145	19785.4	1.70266	0.177022	9.61833	6.69105e-22	1.07183e-19
PA14_RS22140	5957.77	1.03517	0.149812	6.90981	4.85294e-12	2.09952e-10
PA14_RS22135	2334.57	0.240225	0.151993	1.58051	0.113991	0.218648
PA14_RS22130	2915.77	-0.508387	0.23227	-2.18878	0.028613	0.0788055
PA14_RS22125	2013.23	-1.28783	0.225503	-5.71094	1.12354e-08	2.71804e-07
PA14_RS22120	1050.26	-0.650781	0.193992	-3.35469	0.000794546	0.00451946
PA14_RS22115	1523.82	0.0954031	0.23795	0.400937	0.688466	0.785777
PA14_RS22110	1278.7	0.0733096	0.195462	0.375058	0.707617	0.800238
PA14_RS22105	1428.5	-0.140983	0.198949	-0.708639	0.478548	0.610191
PA14_RS22100	415.1	-0.24718	0.167591	-1.4749	0.140239	0.254577
PA14_RS22095	763.313	-0.429228	0.168229	-2.55145	0.0107276	0.0368594
PA14_RS22090	198.012	-0.388489	0.177843	-2.18444	0.0289298	0.0794195
PA14_RS22085	112.127	-0.196275	0.225492	-0.870428	0.384067	0.521213
PA14_RS22080	242.181	0.0178778	0.265967	0.067218	0.946408	0.9653
PA14_RS22075	85.1965	-0.671286	0.270026	-2.48601	0.0129184	0.042656
PA14_RS22070	117.838	-0.182055	0.22188	-0.820511	0.411925	0.548254
PA14_RS22065	1741.07	0.638405	0.195083	3.27248	0.00106609	0.00583448
PA14_RS22060	446.893	-0.804539	0.152696	-5.26888	1.37257e-07	2.61584e-06
PA14_RS22055	162.912	0.6973	0.260468	2.6771	0.00742617	0.0278575
PA14_RS22050	2686.59	0.330166	0.184481	1.7897	0.0735025	0.157109
PA14_RS22045	382.635	-0.0872469	0.165533	-0.527067	0.598147	0.712893
PA14_RS22040	162.855	0.257986	0.18447	1.39852	0.161956	0.282744
PA14_RS22035	35.5014	1.06399	0.487914	2.18069	0.0292062	0.0800301
PA14_RS22030	20.7855	0.695214	0.468491	1.48394	0.137824	0.25104
PA14_RS22025	636.167	0.351218	0.3153	1.11392	0.265314	0.401467
PA14_RS22020	2070.44	0.595872	0.204651	2.91165	0.00359524	0.0156224
PA14_RS22015	266.323	0.238266	0.213623	1.11536	0.264698	0.400731
PA14_RS22010	427.277	0.545822	0.275497	1.98123	0.0475657	0.113899
PA14_RS22005	238.355	-0.433778	0.273308	-1.58714	0.112481	0.216382
PA14_RS22000	71.0612	0.0249394	0.298814	0.0834613	0.933485	0.958386
PA14_RS21995	320.616	0.248721	0.237164	1.04873	0.294301	0.430697
PA14_RS21990	517.522	-0.0055271	0.155185	-0.0356161	0.971588	0.983033
PA14_RS21985	183.727	-0.0348387	0.197329	-0.176551	0.859861	0.909097
PA14_RS21980	707.554	0.0947333	0.129439	0.731878	0.464243	0.598167
PA14_RS21975	574.809	-0.285299	0.21734	-1.31268	0.18929	0.316866
PA14_RS21970	354.252	-0.164105	0.161746	-1.01458	0.310304	0.446944
PA14_RS21965	279.465	-0.456834	0.166031	-2.7515	0.00593227	0.023316
PA14_RS21960	1107.99	0.255488	0.198617	1.28634	0.198326	0.32734
PA14_RS21955	545.255	0.141803	0.143023	0.991468	0.321457	0.457339
PA14_RS31450	29.8564	-0.665104	0.421485	-1.578	0.114565	0.219466
PA14_RS21945	289.796	-0.121467	0.220352	-0.551238	0.58147	0.698778
PA14_RS21940	68.4338	0.0991986	0.286618	0.3461	0.729268	0.8155
PA14_RS21935	167.461	-0.138416	0.195473	-0.708108	0.478878	0.610215
PA14_RS21930	1103.07	-0.235669	0.129949	-1.81355	0.0697472	0.151149
PA14_RS21925	6675.07	0.287182	0.171399	1.67552	0.093832	0.189551
PA14_RS21920	162.497	0.00394	0.215522	0.0182812	0.985415	0.989589
PA14_RS21915	171.997	-0.610274	0.373052	-1.63589	0.101862	0.201312
PA14_RS21910	308.825	-0.31009	0.170525	-1.81845	0.0689958	0.149831
PA14_RS21905	330.055	-0.360705	0.14104	-2.55747	0.0105438	0.03627
PA14_RS21900	553.31	0.195625	0.193761	1.00962	0.312677	0.449052
PA14_RS21895	1288.38	-0.132918	0.244096	-0.544532	0.586075	0.703172
PA14_RS21890	196.846	0.000795072	0.182701	0.00435176	0.996528	0.997032
PA14_RS21885	309.613	0.593603	0.219318	2.70659	0.00679785	0.026075
PA14_RS21880	52.3238	0.549114	0.290039	1.89324	0.0583261	0.132047
PA14_RS21875	853.227	0.335386	0.164409	2.03995	0.0413556	0.10313
PA14_RS21870	561.906	1.06972	0.17897	5.97712	2.27111e-09	6.40993e-08
PA14_RS21865	81.5708	0.0937318	0.304065	0.308262	0.757883	0.835716
PA14_RS21860	32.3034	-0.0879217	0.35913	-0.244819	0.806597	0.87096
PA14_RS21855	31.7091	0.379787	0.34855	1.08962	0.27588	0.411459
PA14_RS21850	1309.18	-0.414785	0.206323	-2.01036	0.0443926	0.108546
PA14_RS21845	368.082	-0.147893	0.184426	-0.801912	0.422604	0.558852
PA14_RS21840	296.471	-0.235337	0.197786	-1.18986	0.234103	0.366587
PA14_RS21835	82.2511	0.206152	0.247151	0.834113	0.404217	0.540324
PA14_RS21830	49.3064	0.321902	0.380451	0.846106	0.397494	0.533865
PA14_RS21825	141.192	1.13019	0.369313	3.06025	0.00221153	0.010648
PA14_RS30855	244.059	1.02875	0.764246	1.3461	0.178271	0.303188
PA14_RS30850	203.68	0.533604	0.802885	0.664608	0.506301	0.634026
PA14_RS30845	313.117	0.416114	0.734904	0.566215	0.571247	0.690501
PA14_RS30840	1123.93	0.00346701	0.39037	0.00888136	0.992914	0.995433
PA14_RS21820	369.856	0.156861	0.379891	0.412911	0.679672	0.778049
PA14_RS21815	177.636	0.289561	0.175287	1.65192	0.0985502	0.196339
PA14_RS21810	1159.88	0.416767	0.236717	1.76062	0.0783032	0.165279
PA14_RS21805	93.5782	-0.569292	0.275383	-2.06727	0.0387085	0.09847
PA14_RS21800	197.054	0.119688	0.194559	0.615175	0.538439	0.663478
PA14_RS21795	89.3833	0.720933	0.225501	3.19703	0.0013885	0.0072444
PA14_RS21790	187.161	0.530395	0.221699	2.39241	0.016738	0.0519405
PA14_RS21785	289.825	-0.54599	0.178023	-3.06696	0.00216247	0.0104971
PA14_RS21780	193.183	-0.404721	0.263576	-1.5355	0.124661	0.232274
PA14_RS21775	942.768	-0.24953	0.195094	-1.27902	0.200889	0.330192
PA14_RS21770	207.774	0.191047	0.185202	1.03156	0.302277	0.438794
PA14_RS21765	1658.74	0.30916	0.140719	2.19701	0.0280201	0.0777161
PA14_RS21760	937.723	0.543248	0.23652	2.29684	0.0216281	0.0632101
PA14_RS30825	612.225	-0.16149	0.172211	-0.93774	0.348378	0.486841
PA14_RS21755	4157.02	-0.676662	0.225739	-2.99754	0.00272165	0.0126025
PA14_RS21750	4046.75	0.712852	0.178896	3.98474	6.75543e-05	0.00057528
PA14_RS21745	112.905	0.665634	0.246371	2.70176	0.00689742	0.02629
PA14_RS21740	115.783	0.490963	0.244481	2.00819	0.0446233	0.108905
PA14_RS21735	92.2725	-0.347394	0.263032	-1.32073	0.186592	0.314185
PA14_RS21730	90.8742	1.17628	0.228761	5.14196	2.71889e-07	4.75364e-06
PA14_RS21725	43.9316	0.536046	0.317258	1.68962	0.0911009	0.185297
PA14_RS21720	181.372	0.301711	0.297788	1.01317	0.310977	0.447586
PA14_RS21715	179.589	0.330595	0.240061	1.37713	0.168472	0.291288
PA14_RS21710	341.758	-0.850364	0.198643	-4.28086	1.86175e-05	0.00019224
PA14_RS21705	497.044	-0.254089	0.135413	-1.87641	0.0605994	0.136153
PA14_RS21700	117.613	-0.0943941	0.213073	-0.443014	0.657756	0.761727
PA14_RS21695	9311.73	0.171114	0.237318	0.721033	0.470889	0.604235
PA14_RS21690	232.286	-0.0482597	0.182921	-0.263829	0.791912	0.859645
PA14_RS21685	460.121	0.178286	0.173281	1.02889	0.303533	0.440402
PA14_RS21680	27369	-0.0502608	0.176686	-0.284464	0.776055	0.848079
PA14_RS21675	491.929	0.18252	0.154829	1.17885	0.23846	0.371402
PA14_RS21670	758.481	0.168625	0.166506	1.01273	0.31119	0.447646
PA14_RS21665	556.748	-0.600354	0.178235	-3.36832	0.000756282	0.00435615
PA14_RS21660	1375.19	-0.534911	0.261694	-2.04403	0.0409503	0.10254
PA14_RS21655	760.727	-0.197206	0.188442	-1.04651	0.295327	0.431453
PA14_RS21650	1137.3	-0.27854	0.176996	-1.57371	0.115555	0.22072
PA14_RS21645	684.858	0.12646	0.16097	0.785615	0.432093	0.568378
PA14_RS21640	1297.29	-0.124795	0.157178	-0.793974	0.427211	0.563686
PA14_RS21635	2937.63	-0.251908	0.132544	-1.90056	0.05736	0.130408
PA14_RS21630	1363.98	0.404566	0.164291	2.46249	0.0137974	0.0449573
PA14_RS21625	283.316	0.451957	0.152496	2.96373	0.00303938	0.0136266
PA14_RS21620	46.2613	0.786455	0.290312	2.709	0.00674862	0.0259397
PA14_RS21615	193.645	0.33778	0.186763	1.80861	0.0705124	0.152306
PA14_RS21610	3740.84	-0.726683	0.233293	-3.11489	0.00184011	0.00916497
PA14_RS21605	1133.41	-0.864998	0.223387	-3.87219	0.000107864	0.000859286
PA14_RS21600	1075.13	-0.979253	0.220789	-4.43525	9.19665e-06	0.000104606
PA14_RS21595	517.222	-0.0919208	0.204089	-0.450395	0.652426	0.759561
PA14_RS21590	693.573	-0.0181514	0.157211	-0.115459	0.908082	0.942349
PA14_RS21585	3084.91	0.0460063	0.187155	0.245819	0.805822	0.870282
PA14_RS21580	886.63	-0.104046	0.252977	-0.411288	0.680861	0.779198
PA14_RS21575	3859.35	0.083114	0.176235	0.471608	0.637207	0.747274
PA14_RS21570	1072.88	0.0566715	0.152862	0.370736	0.710835	0.801735
PA14_RS21565	259.67	2.56424	0.228432	11.2254	3.05926e-29	1.00734e-26
PA14_RS21560	1287.85	0.567132	0.281935	2.01157	0.044265	0.108458
PA14_RS21555	260.34	0.886192	0.216014	4.10248	4.08749e-05	0.000375844
PA14_RS21550	236.111	1.24694	0.234584	5.31552	1.06351e-07	2.08034e-06
PA14_RS21545	290.132	2.30514	0.246313	9.35859	8.0807e-21	1.08851e-18
PA14_RS21540	183.355	1.71268	0.251763	6.80274	1.02646e-11	4.25441e-10
PA14_RS21535	27.0519	3.28976	0.426056	7.72142	1.15037e-14	7.41111e-13
PA14_RS21530	86.7378	2.61869	0.299546	8.7422	2.28618e-18	2.25837e-16
PA14_RS21525	66.1199	2.16801	0.385827	5.61914	1.91912e-08	4.44322e-07
PA14_RS21520	53.0515	2.02891	0.38783	5.23144	1.68195e-07	3.11529e-06
PA14_RS21515	169.193	0.701537	0.237329	2.95597	0.00311686	0.0139424
PA14_RS21510	159.538	0.601106	0.213125	2.82043	0.00479589	0.0196443
PA14_RS21505	193.207	0.487992	0.254917	1.91432	0.0555794	0.127781
PA14_RS21500	2817.08	0.504982	0.123118	4.10161	4.10277e-05	0.000375844
PA14_RS21495	1534.89	0.00160467	0.222735	0.0072044	0.994252	0.99605
PA14_RS21490	332.838	0.274153	0.205996	1.33087	0.183232	0.309937
PA14_RS21485	291.556	0.113426	0.211149	0.537184	0.591141	0.707334
PA14_RS21480	769.462	0.227843	0.167098	1.36353	0.172715	0.296338
PA14_RS21475	714.693	0.0216801	0.183128	0.118388	0.90576	0.941667
PA14_RS21470	856.656	0.0405752	0.145469	0.278926	0.780302	0.851095
PA14_RS21465	389.617	0.907127	0.190873	4.75251	2.00909e-06	2.82013e-05
PA14_RS21460	1462.14	-0.458754	0.186678	-2.45747	0.013992	0.0454415
PA14_RS21455	466.145	-0.318223	0.200553	-1.58673	0.112574	0.216492
PA14_RS21450	285.495	-0.10381	0.220326	-0.471167	0.637521	0.747289
PA14_RS21445	426.52	-0.0449695	0.153775	-0.292437	0.769953	0.843688
PA14_RS21440	1840	0.21305	0.193002	1.10387	0.269649	0.405739
PA14_RS21435	217.743	-0.308359	0.280976	-1.09746	0.272441	0.408283
PA14_RS21430	636.818	0.00423859	0.159271	0.0266125	0.978769	0.987264
PA14_RS21425	472.517	-1.08135	0.206433	-5.23827	1.62092e-07	3.03066e-06
PA14_RS21420	997.03	-0.495336	0.140613	-3.52269	0.000427187	0.00268498
PA14_RS21415	746.003	-0.251449	0.134131	-1.87465	0.0608415	0.13649
PA14_RS21410	9431.71	0.305026	0.257719	1.18356	0.236588	0.369598
PA14_RS21390	165.237	-0.812182	0.19058	-4.26163	2.02939e-05	0.000206315
PA14_RS21385	164.738	0.149038	0.230762	0.645853	0.518375	0.643708
PA14_RS21380	100.111	-0.833849	0.406765	-2.04995	0.0403691	0.101514
PA14_RS21375	64.3435	-0.760684	0.407442	-1.86697	0.0619052	0.138249
PA14_RS21370	123.727	-1.28043	0.422538	-3.03033	0.00244283	0.0115368
PA14_RS21365	121.953	-0.828438	0.41587	-1.99206	0.0463644	0.11189
PA14_RS21360	58.5275	-0.50931	0.477397	-1.06685	0.28604	0.422638
PA14_RS21355	726.749	-0.252378	0.264851	-0.952907	0.340637	0.478265
PA14_RS21350	78.0138	-0.647254	0.322599	-2.00637	0.0448167	0.109222
PA14_RS21345	58.0141	-0.449634	0.393156	-1.14365	0.252768	0.387822
PA14_RS21340	269.49	-0.677768	0.262333	-2.58362	0.00977708	0.0341276
PA14_RS21335	2799.34	-0.357168	0.136958	-2.60786	0.00911107	0.0324918
PA14_RS21330	250.279	-0.363556	0.211813	-1.7164	0.0860892	0.177294
PA14_RS21325	405.985	-0.278828	0.140598	-1.98315	0.0473501	0.113529
PA14_RS21320	359.662	-0.367796	0.192514	-1.91049	0.0560702	0.128362
PA14_RS21315	90.7524	0.164166	0.245439	0.668867	0.50358	0.631553
PA14_RS21310	432.986	-0.239378	0.215699	-1.10978	0.267095	0.402817
PA14_RS21300	329.727	-0.193521	0.148736	-1.30111	0.193222	0.321242
PA14_RS21295	187.058	0.0461483	0.191118	0.241465	0.809195	0.872396
PA14_RS21290	137.184	-0.335363	0.21676	-1.54716	0.121824	0.22857
PA14_RS21285	124.525	-0.400122	0.202436	-1.97654	0.048094	0.114802
PA14_RS21280	265.513	-0.161369	0.15775	-1.02294	0.306335	0.443273
PA14_RS21275	1055.32	-0.350474	0.122455	-2.86205	0.00420911	0.0176932
PA14_RS21270	171.565	-0.525052	0.191338	-2.7441	0.00606765	0.0237223
PA14_RS21265	341.757	0.00584255	0.240577	0.0242855	0.980625	0.987689
PA14_RS21260	213.307	0.0320852	0.227514	0.141025	0.88785	0.929212
PA14_RS21255	1033.86	-0.828264	0.149305	-5.54745	2.89868e-08	6.29322e-07
PA14_RS21250	1441.4	-0.522913	0.150714	-3.46958	0.00052127	0.00318184
PA14_RS21245	2992.51	-0.425561	0.159246	-2.67235	0.00753229	0.0281487
PA14_RS21240	509.723	-0.7223	0.181082	-3.98879	6.64106e-05	0.000566353
PA14_RS21235	670.62	-0.326118	0.161285	-2.02199	0.0431771	0.106408
PA14_RS21230	460.699	-0.595871	0.231985	-2.56857	0.0102119	0.0353953
PA14_RS21225	3452.25	-1.09178	0.231365	-4.71888	2.37142e-06	3.24605e-05
PA14_RS21220	246.32	-0.339167	0.22663	-1.49657	0.134506	0.246206
PA14_RS21215	291.892	-0.186771	0.24438	-0.764262	0.444711	0.581085
PA14_RS21210	217.945	0.196941	0.182615	1.07845	0.280835	0.416857
PA14_RS21205	134.776	0.121709	0.186354	0.653105	0.513689	0.639898
PA14_RS21200	1087.08	0.3841	0.244028	1.574	0.115488	0.22072
PA14_RS21195	756.867	-0.269499	0.177289	-1.52011	0.128484	0.237605
PA14_RS21190	505.167	-0.462202	0.188073	-2.45757	0.013988	0.0454415
PA14_RS21185	759.639	-1.02407	0.204193	-5.01521	5.29764e-07	8.69782e-06
PA14_RS21180	581.221	-0.562573	0.139697	-4.0271	5.64693e-05	0.000494377
PA14_RS21175	385.827	-1.30577	0.266264	-4.90403	9.38912e-07	1.42691e-05
PA14_RS21170	79.0593	-0.608651	0.3031	-2.00809	0.044634	0.108905
PA14_RS21165	202.621	-0.488004	0.244388	-1.99684	0.0458425	0.111128
PA14_RS21160	241.364	-0.484436	0.193542	-2.503	0.0123144	0.0412127
PA14_RS21155	585.098	-0.273813	0.144598	-1.89361	0.0582764	0.132034
PA14_RS21150	429.247	-0.66826	0.251013	-2.66225	0.00776209	0.028816
PA14_RS21145	181.896	-0.500647	0.262662	-1.90605	0.0566438	0.129325
PA14_RS21140	383.413	-0.870786	0.1679	-5.18633	2.14479e-07	3.85217e-06
PA14_RS21135	224.007	-0.807104	0.194053	-4.15919	3.1938e-05	0.00030336
PA14_RS21130	409.744	-0.738907	0.180146	-4.10172	4.1009e-05	0.000375844
PA14_RS21125	1139.21	-0.927586	0.217417	-4.2664	1.98654e-05	0.000203004
PA14_RS21120	239.189	-0.296621	0.177194	-1.67399	0.0941322	0.190028
PA14_RS21115	7050.97	-0.525057	0.239077	-2.19618	0.028079	0.0778048
PA14_RS21110	2629.11	0.222439	0.167007	1.33191	0.182888	0.309443
PA14_RS21105	663.869	0.268267	0.174485	1.53748	0.124176	0.23179
PA14_RS21100	325.288	-0.672388	0.223731	-3.00534	0.00265286	0.0123719
PA14_RS21095	1800.82	-0.312769	0.253231	-1.23511	0.216789	0.347367
PA14_RS21090	1469.28	-0.771035	0.181683	-4.24384	2.19731e-05	0.000220737
PA14_RS21085	947.015	-0.575449	0.19888	-2.89345	0.00381039	0.0163535
PA14_RS21080	344.738	-0.147595	0.158402	-0.931773	0.351454	0.489351
PA14_RS21075	598.552	-0.664733	0.201572	-3.29774	0.000974649	0.00538875
PA14_RS21070	781.943	-0.591234	0.186035	-3.17808	0.00148254	0.00766088
PA14_RS21065	786.704	-1.11049	0.157808	-7.03694	1.96506e-12	8.95914e-11
PA14_RS21060	684.788	-0.466977	0.199717	-2.3382	0.019377	0.0583009
PA14_RS21055	435.912	-0.14089	0.187991	-0.749451	0.453585	0.589691
PA14_RS21050	1607.43	-0.182504	0.159796	-1.14211	0.253408	0.388505
PA14_RS21045	2243.85	-0.893907	0.241346	-3.70385	0.000212355	0.00149481
PA14_RS21040	6953.58	-0.865157	0.240172	-3.60224	0.000315485	0.00206064
PA14_RS21035	2642.76	-0.396736	0.190235	-2.08551	0.0370233	0.0953245
PA14_RS21030	276.067	-0.591274	0.204189	-2.89572	0.00378294	0.0162593
PA14_RS21025	696.794	-0.602325	0.152345	-3.9537	7.69512e-05	0.000645105
PA14_RS21015	89.8273	0.15589	0.377073	0.413422	0.679297	0.778009
PA14_RS21010	35.4228	-0.119537	0.370748	-0.32242	0.747134	0.828349
PA14_RS21005	592.711	-0.372413	0.185238	-2.01046	0.0443826	0.108546
PA14_RS20985	398.953	0.454996	0.181542	2.50629	0.0122005	0.0409008
PA14_RS20975	293.168	-0.112686	0.250427	-0.449975	0.652728	0.759615
PA14_RS20970	349.203	0.00372154	0.184261	0.0201971	0.983886	0.989395
PA14_RS20965	1342.67	0.216423	0.1663	1.3014	0.193122	0.321179
PA14_RS20960	2036.87	-0.0487032	0.15892	-0.306464	0.759252	0.836214
PA14_RS20955	652.123	-0.0745176	0.19197	-0.388174	0.697887	0.793169
PA14_RS20950	611.572	-0.306783	0.180242	-1.70206	0.0887438	0.181374
PA14_RS20945	259.26	-0.935199	0.199804	-4.68057	2.86075e-06	3.79321e-05
PA14_RS20940	131.25	0.492685	0.218939	2.25033	0.0244279	0.0695076
PA14_RS20935	200.435	-0.798622	0.263506	-3.03075	0.00243947	0.0115301
PA14_RS20930	79.9729	0.552279	0.318643	1.73322	0.0830561	0.172667
PA14_RS20925	49.1496	1.45117	0.655643	2.21335	NA	NA
PA14_RS20920	1962.83	-0.300496	0.143706	-2.09105	0.036524	0.0942436
PA14_RS20915	333.286	-0.169413	0.175485	-0.965399	0.334345	0.47205
PA14_RS20910	1581.85	-0.991138	0.241313	-4.10727	4.00365e-05	0.000370197
PA14_RS20905	1149.32	-0.477459	0.233765	-2.04247	0.0411044	0.102709
PA14_RS20900	830.409	-0.88005	0.282147	-3.11911	0.00181397	0.00904999
PA14_RS20895	1301.33	-0.481411	0.243329	-1.97844	0.0478793	0.114444
PA14_RS20890	996.775	-0.495892	0.251971	-1.96805	0.0490621	0.116316
PA14_RS20885	1305.52	-0.673606	0.223573	-3.01292	0.00258747	0.0121233
PA14_RS20880	864.744	-0.20753	0.170045	-1.22044	0.222299	0.353708
PA14_RS20875	777.808	0.158212	0.214418	0.737867	0.460595	0.595745
PA14_RS20870	1039.3	0.150856	0.128954	1.16984	0.242064	0.375186
PA14_RS20865	735.49	-0.874158	0.150896	-5.79311	6.90932e-09	1.75007e-07
PA14_RS20860	153.315	-1.65834	0.279544	-5.93228	2.98754e-09	8.19775e-08
PA14_RS20855	284.9	-0.982903	0.211761	-4.64158	3.45761e-06	4.42619e-05
PA14_RS20850	258.633	-0.946356	0.224233	-4.22041	2.43853e-05	0.000240886
PA14_RS20845	186.325	-0.908749	0.231376	-3.92759	8.58012e-05	0.000706311
PA14_RS20840	816.685	-1.14387	0.182188	-6.27853	3.41799e-10	1.10931e-08
PA14_RS20835	1093.37	-0.776659	0.149308	-5.20174	1.97431e-07	3.5676e-06
PA14_RS20830	577.708	-0.583988	0.14457	-4.03947	5.35713e-05	0.000472386
PA14_RS20825	1675.14	0.14548	0.152619	0.953223	0.340477	0.478201
PA14_RS20815	1087.76	-0.810555	0.148122	-5.47219	4.44502e-08	9.24407e-07
PA14_RS20810	573.13	0.169465	0.183987	0.92107	0.357014	0.493936
PA14_RS20805	173	1.7769	0.235476	7.546	4.48818e-14	2.55783e-12
PA14_RS20800	232.641	0.879015	0.224992	3.90688	9.34952e-05	0.000762237
PA14_RS20795	226.962	0.735965	0.241095	3.05259	0.00226875	0.0108706
PA14_RS20790	76.0719	1.04584	0.261528	3.99895	6.36235e-05	0.000548105
PA14_RS20785	91.6256	0.548276	0.284518	1.92704	0.053975	0.124754
PA14_RS20780	17.3069	1.2347	0.504132	2.44916	0.0143192	0.0462001
PA14_RS20775	38.737	0.83674	0.408429	2.04868	0.0404936	0.101611
PA14_RS20770	24.4154	0.924222	0.455812	2.02764	0.042597	0.105504
PA14_RS20765	62.5124	0.98494	0.368251	2.67464	0.00748094	0.0279921
PA14_RS20760	36.3381	0.866251	0.443764	1.95205	0.0509317	0.119129
PA14_RS20755	57.4702	0.675295	0.328039	2.05858	0.0395343	0.0999233
PA14_RS20750	60.7149	0.882413	0.375577	2.34948	0.0187995	0.0570474
PA14_RS31445	34.0243	0.456073	0.396833	1.14928	0.25044	0.385318
PA14_RS20745	74.8866	-0.736017	0.299529	-2.45725	0.0140007	0.0454447
PA14_RS20740	136.648	0.536214	0.256076	2.09397	0.036263	0.0937755
PA14_RS20735	119.105	0.496629	0.292079	1.70032	0.0890702	0.181916
PA14_RS20730	542.755	0.452513	0.218766	2.06848	0.0385953	0.0984072
PA14_RS20725	718.526	0.402718	0.159263	2.52864	0.0114507	0.038804
PA14_RS20720	702.581	-0.507387	0.146309	-3.46791	0.000524528	0.00319514
PA14_RS20715	1892.79	-0.458338	0.189686	-2.4163	0.0156791	0.0495364
PA14_RS20710	246.207	-0.112056	0.190212	-0.589112	0.555786	0.677111
PA14_RS20705	309.462	0.433403	0.256041	1.69271	0.0905108	0.184413
PA14_RS20700	475.367	-0.904547	0.243701	-3.71171	0.000205867	0.00146304
PA14_RS20695	844.288	0.251574	0.20964	1.20003	0.230128	0.362326
PA14_RS20690	587.84	0.294036	0.159475	1.84377	0.0652171	0.143963
PA14_RS20685	136.201	0.271285	0.189346	1.43275	0.15193	0.270173
PA14_RS20680	129.186	0.063649	0.207143	0.307271	0.758637	0.835973
PA14_RS20675	303.634	0.472347	0.170463	2.77097	0.00558897	0.0221874
PA14_RS20670	7086.47	0.00794737	0.203023	0.0391451	0.968775	0.981258
PA14_RS20665	258.321	-0.789239	0.235444	-3.35213	0.000801931	0.00455709
PA14_RS20660	550.574	-0.363016	0.172154	-2.10867	0.0349735	0.0916796
PA14_RS20655	197.275	-0.42559	0.176044	-2.41752	0.0156265	0.0494257
PA14_RS20650	516.692	-0.481868	0.145619	-3.30911	0.000935939	0.00518925
PA14_RS20645	582.351	0.378339	0.156081	2.42398	0.0153513	0.048828
PA14_RS20640	876.606	-0.809885	0.171106	-4.73324	2.20968e-06	3.0737e-05
PA14_RS20635	4469.01	0.169964	0.160211	1.06088	0.288745	0.425296
PA14_RS20630	808.865	0.139168	0.161362	0.86246	0.388435	0.525388
PA14_RS20625	1010.71	0.497104	0.217263	2.28803	0.022136	0.0644083
PA14_RS20620	115.491	0.671918	0.232586	2.8889	0.00386587	0.0164961
PA14_RS20615	460.137	0.439696	0.272587	1.61305	0.106735	0.207892
PA14_RS20610	156.871	-0.416784	0.209482	-1.98959	0.046636	0.112362
PA14_RS20605	6452.81	1.09458	0.180407	6.06726	1.30109e-09	3.8366e-08
PA14_RS20600	798.706	0.412728	0.163019	2.53178	0.0113486	0.0385463
PA14_RS20595	126.227	0.190867	0.203653	0.937218	0.348647	0.486899
PA14_RS20590	473.981	0.281325	0.168706	1.66755	0.0954059	0.191815
PA14_RS20585	178.66	-0.0302595	0.188513	-0.160517	0.872474	0.918511
PA14_RS20580	62.9255	0.0460822	0.237076	0.194377	0.84588	0.900096
PA14_RS20575	170.519	0.127369	0.211366	0.602599	0.546776	0.669574
PA14_RS20570	353.33	-0.235604	0.163377	-1.44209	0.149277	0.267009
PA14_RS20565	292.583	-0.0577929	0.186958	-0.309122	0.757228	0.83546
PA14_RS20560	314.541	-0.324583	0.221401	-1.46604	0.142638	0.257533
PA14_RS20555	199.121	-0.108402	0.177578	-0.610449	0.541565	0.664979
PA14_RS20550	295.471	-0.528534	0.194332	-2.71975	0.00653305	0.0251928
PA14_RS20545	250.103	0.31436	0.172091	1.8267	0.0677442	0.147672
PA14_RS20540	338.04	1.38107	0.175313	7.8777	3.3346e-15	2.29816e-13
PA14_RS20535	92.1977	0.216747	0.216788	0.999811	0.317402	0.453749
PA14_RS20530	1610.56	0.445651	0.191428	2.32804	0.0199101	0.0595432
PA14_RS20525	1623.99	-0.334957	0.222986	-1.50215	0.133059	0.244233
PA14_RS20520	238.474	-0.335053	0.223506	-1.49908	0.133852	0.245237
PA14_RS20515	153.843	-0.576228	0.256501	-2.24649	0.0246725	0.0701361
PA14_RS20510	202.141	-0.152451	0.215613	-0.707056	0.479532	0.610566
PA14_RS20505	229.429	0.159498	0.172143	0.926543	0.354164	0.491335
PA14_RS20500	1408.82	-0.271233	0.219223	-1.23725	0.215995	0.346469
PA14_RS20495	230.924	-0.0600005	0.194611	-0.308309	0.757847	0.835716
PA14_RS20490	1345.21	-0.684709	0.212305	-3.22512	0.00125921	0.00669959
PA14_RS20485	206.437	0.375778	0.323488	1.16164	0.245381	0.379325
PA14_RS20480	131.798	0.431743	0.27718	1.55763	0.119322	0.225445
PA14_RS20475	367.047	0.182547	0.213785	0.853882	0.39317	0.530056
PA14_RS20470	894.268	0.200913	0.214022	0.93875	0.347859	0.486379
PA14_RS20465	1103.07	1.12614	0.262443	4.29101	1.77864e-05	0.000185926
PA14_RS20460	384.901	0.513916	0.257714	1.99413	0.0461375	0.111524
PA14_RS20455	235.428	0.698444	0.157015	4.44826	8.65706e-06	9.98257e-05
PA14_RS20450	438.969	0.692146	0.161052	4.29766	1.7261e-05	0.000182228
PA14_RS20445	383.051	0.392305	0.1513	2.59289	0.00951731	0.0335251
PA14_RS20440	750.644	0.344659	0.141741	2.43162	0.0150316	0.0479864
PA14_RS20435	591.451	-0.0586656	0.171958	-0.341162	0.732982	0.818269
PA14_RS20430	629.211	-0.686078	0.178853	-3.83598	0.000125063	0.000965908
PA14_RS20425	271.398	-0.756241	0.182163	-4.15145	3.30372e-05	0.000312299
PA14_RS20420	243.497	-0.682354	0.213013	-3.20334	0.00135844	0.00713783
PA14_RS20415	2701.76	-0.125437	0.143331	-0.875156	0.381489	0.51855
PA14_RS20410	13004.3	0.147381	0.21269	0.692939	0.488348	0.618337
PA14_RS20405	964.76	0.243824	0.216218	1.12768	0.259456	0.395015
PA14_RS20400	2786.7	0.158688	0.220895	0.718389	0.472518	0.605407
PA14_RS20395	1416.85	-0.15536	0.177121	-0.877139	0.380411	0.517845
PA14_RS20390	905.343	-0.158589	0.166327	-0.953473	0.340351	0.478201
PA14_RS20385	2864.93	-0.377076	0.180109	-2.0936	0.0362959	0.0937977
PA14_RS20380	431.434	-0.447921	0.211364	-2.11919	0.0340741	0.0899588
PA14_RS20375	401.544	-0.565116	0.228641	-2.47163	0.0134498	0.0440427
PA14_RS20370	299.702	-0.530976	0.178315	-2.97773	0.0029039	0.0131787
PA14_RS20365	734.496	-0.445175	0.144998	-3.07022	0.00213902	0.0104174
PA14_RS20360	766.121	-0.426678	0.14172	-3.01073	0.00260625	0.012192
PA14_RS20355	1099.66	-0.0561652	0.148449	-0.378347	0.705173	0.798845
PA14_RS20350	631.366	-0.190603	0.147016	-1.29647	0.194812	0.323161
PA14_RS20345	145.535	-0.354027	0.179764	-1.9694	0.0489071	0.116042
PA14_RS20340	176.556	-0.0248365	0.213935	-0.116094	0.907578	0.942349
PA14_RS20335	362.085	0.0818533	0.263206	0.310986	0.755811	0.835059
PA14_RS20330	123.277	-0.0257376	0.266519	-0.0965695	0.923068	0.952251
PA14_RS20325	414.562	-0.0753	0.276271	-0.272558	0.785193	0.85511
PA14_RS20320	202.703	-0.322263	0.165236	-1.95031	0.0511388	0.119378
PA14_RS20315	208.638	0.870114	0.187363	4.644	3.4172e-06	4.38393e-05
PA14_RS20310	741.171	-0.319207	0.148544	-2.1489	0.0316421	0.0848993
PA14_RS20305	561.849	-0.541116	0.189336	-2.85797	0.00426364	0.0178916
PA14_RS20300	3448.95	-0.304913	0.199821	-1.52593	0.127026	0.235276
PA14_RS20295	430.935	0.0475362	0.233792	0.203327	0.838879	0.894412
PA14_RS20290	229.602	0.342002	0.172568	1.98184	0.0474968	0.113789
PA14_RS20285	1583.11	1.69895	0.13138	12.9316	2.98588e-38	2.21217e-35
PA14_RS20280	345.346	-0.174349	0.172055	-1.01333	0.310901	0.447586
PA14_RS20275	486.878	0.594556	0.177843	3.34316	0.000828314	0.00468009
PA14_RS20270	2505.24	0.920158	0.182508	5.04175	4.61288e-07	7.67993e-06
PA14_RS20265	300.719	-0.387776	0.239022	-1.62234	0.10473	0.20494
PA14_RS20260	506.331	-0.0962504	0.140686	-0.684148	0.493882	0.623263
PA14_RS20255	630.804	-0.186218	0.153731	-1.21132	0.225773	0.357701
PA14_RS20250	1560.74	0.644763	0.178231	3.61756	0.000297393	0.00197606
PA14_RS20245	403.433	-0.555117	0.217269	-2.55498	0.0106194	0.0365087
PA14_RS20240	943.833	-0.365106	0.144508	-2.52654	0.0115191	0.0390136
PA14_RS20235	312.327	-0.195759	0.171779	-1.13959	0.254456	0.389404
PA14_RS20230	200.875	-0.393672	0.192943	-2.04035	0.041315	0.103105
PA14_RS20225	650.38	0.561513	0.150813	3.72324	0.000196684	0.00140988
PA14_RS20220	156.088	0.0953817	0.197468	0.483025	0.629078	0.741102
PA14_RS20215	383.909	0.155862	0.35006	0.445244	0.656143	0.761459
PA14_RS20210	815.327	0.119553	0.256383	0.466306	0.640997	0.750086
PA14_RS20205	1065.6	-0.646331	0.189942	-3.40278	0.000667041	0.00390245
PA14_RS20200	138.009	-0.260734	0.213034	-1.22391	0.220988	0.352095
PA14_RS20195	103.001	-0.0628817	0.227869	-0.275955	0.782582	0.853268
PA14_RS20190	47.1196	0.305857	0.280342	1.09102	0.275266	0.411116
PA14_RS20185	147.423	0.276782	0.210176	1.31691	0.18787	0.31561
PA14_RS20180	341.154	0.27797	0.232069	1.19779	0.231	0.363069
PA14_RS20175	135.682	0.420912	0.297467	1.41499	0.157072	0.276496
PA14_RS20170	101.744	0.441055	0.270136	1.63271	0.102529	0.202132
PA14_RS20165	217.487	0.262178	0.211494	1.23965	0.215106	0.345322
PA14_RS20160	212.186	-0.130929	0.163561	-0.800488	0.423428	0.559817
PA14_RS20155	219.159	0.339836	0.212922	1.59606	0.110476	0.213288
PA14_RS20150	160.59	-0.380802	0.178809	-2.12966	0.0331994	0.0881598
PA14_RS20145	25.766	0.68419	0.42208	1.621	0.105019	0.205292
PA14_RS20140	39.419	1.14332	0.530077	2.15689	0.0310142	0.0837072
PA14_RS20135	269.098	-0.621241	0.17783	-3.49345	0.00047682	0.00294387
PA14_RS20130	263.704	0.573287	0.288709	1.98569	0.0470674	0.112989
PA14_RS20125	52.6487	0.729824	0.409641	1.78162	0.0748112	0.159384
PA14_RS20120	219.143	0.667346	0.288052	2.31676	0.020517	0.0608397
PA14_RS20115	172.467	0.102168	0.18186	0.561794	0.574257	0.69306
PA14_RS20110	52.7775	-0.298052	0.33507	-0.889522	0.373723	0.51156
PA14_RS20105	1742.49	-0.164374	0.262456	-0.626289	0.531125	0.656376
PA14_RS30775	1587.99	0.437508	0.211637	2.06725	0.0387102	0.09847
PA14_RS20100	166.227	0.0197155	0.225921	0.0872671	0.930459	0.956938
PA14_RS30770	988.896	-0.0922792	0.785143	-0.117532	0.906439	0.942019
PA14_RS20095	1153.42	-0.367806	0.265938	-1.38305	0.166648	0.289062
PA14_RS20090	1496.72	-0.604168	0.198779	-3.03939	0.00237054	0.0112853
PA14_RS20085	404.159	-0.824126	0.187119	-4.40428	1.06137e-05	0.0001195
PA14_RS20080	263.059	-0.148436	0.154943	-0.958004	0.338061	0.475709
PA14_RS20075	5372.43	-1.72503	0.273067	-6.31724	2.66281e-10	8.86655e-09
PA14_RS20070	852.948	-0.406734	0.163486	-2.48788	0.0128506	0.042503
PA14_RS20065	168.902	0.0740998	0.199051	0.372265	0.709696	0.80106
PA14_RS20060	205.035	-0.304609	0.191794	-1.58821	0.112238	0.216055
PA14_RS20055	929	0.363877	0.216512	1.68063	0.0928346	0.187926
PA14_RS20050	475.59	-0.324356	0.198881	-1.6309	0.102911	0.202306
PA14_RS20045	242.415	-0.168644	0.20705	-0.814509	0.415354	0.551479
PA14_RS20040	532.851	-0.820872	0.172585	-4.75634	1.97137e-06	2.78198e-05
PA14_RS20035	1342.61	-0.470877	0.170383	-2.76365	0.00571596	0.0225556
PA14_RS20030	16564.1	-0.350006	1.08922	-0.321335	0.747956	0.828835
PA14_RS20025	6909.41	0.313114	1.04728	0.29898	0.764956	0.839921
PA14_RS20020	630.976	0.198064	0.832457	0.237926	0.811938	0.874645
PA14_RS20015	1786.96	0.403621	0.251001	1.60805	0.107825	0.209434
PA14_RS20010	1126.13	0.501899	0.166658	3.01155	0.00259915	0.0121684
PA14_RS20005	316.712	0.363251	0.188161	1.93053	0.0535407	0.12425
PA14_RS20000	4029.93	0.725422	0.170539	4.2537	2.10271e-05	0.000212675
PA14_RS19995	436.044	0.610131	0.20538	2.97074	0.00297082	0.0134208
PA14_RS19990	2517.85	0.806972	0.294434	2.74075	0.00612983	0.0239042
PA14_RS19985	3888.49	0.66898	0.160275	4.17395	2.99362e-05	0.000287106
PA14_RS19980	2821.37	1.85659	0.3755	4.94432	7.64095e-07	1.20127e-05
PA14_RS19975	1385.45	2.03512	0.338558	6.01112	1.84242e-09	5.25e-08
PA14_RS19970	863.434	1.76171	0.280607	6.2782	3.42507e-10	1.10931e-08
PA14_RS19965	1960.62	-0.224374	0.144633	-1.55134	0.120821	0.227625
PA14_RS19960	438.993	0.0896921	0.21268	0.421723	0.673227	0.772699
PA14_RS19955	180.086	0.826326	0.265691	3.11011	0.00187021	0.00928368
PA14_RS19950	158.85	-0.142432	0.231833	-0.614371	0.53897	0.663778
PA14_RS19945	59.1002	0.733683	0.32752	2.24012	0.0250835	0.0710998
PA14_RS19940	63.5066	0.281822	0.304156	0.926572	0.354149	0.491335
PA14_RS19935	106.16	-0.00924905	0.28611	-0.0323269	0.974211	0.984446
PA14_RS19930	455.097	-0.0852248	0.284888	-0.299152	0.764824	0.839921
PA14_RS19925	139.295	0.0820081	0.224978	0.364516	0.715473	0.80574
PA14_RS19920	1614.78	2.30795	0.224831	10.2653	1.01028e-24	2.21775e-22
PA14_RS19915	258.471	0.569221	0.196787	2.89257	0.00382101	0.0163872
PA14_RS31160	736.569	-0.157693	0.276173	-0.570992	0.568005	0.687335
PA14_RS30760	1501.04	-0.207439	0.325059	-0.638158	0.523371	0.648687
PA14_RS19910	29.401	0.890022	0.381356	2.33383	0.0196045	0.0588457
PA14_RS19905	12.5071	0.44982	0.590569	0.761671	0.446256	0.582549
PA14_RS19900	15.6298	1.10161	0.467189	2.35795	0.0183761	0.0560411
PA14_RS19890	22.3879	1.03612	0.479943	2.15884	0.0308624	0.0834422
PA14_RS19880	42.2323	-0.0335144	0.28791	-0.116406	0.907331	0.942349
PA14_RS19875	87.9742	0.272993	0.251306	1.08629	0.277349	0.413124
PA14_RS19870	120.969	0.728248	0.317289	2.29522	0.0217205	0.0633729
PA14_RS19865	20.2108	1.21968	0.517327	2.35766	0.0183904	0.0560411
PA14_RS19860	84.7605	0.39169	0.26304	1.48909	0.136464	0.249457
PA14_RS19855	139.716	0.294001	0.249912	1.17642	0.239427	0.372463
PA14_RS19850	306.019	0.71285	0.18971	3.75758	0.000171568	0.00125696
PA14_RS19845	344.348	-0.726713	0.237963	-3.05389	0.00225895	0.0108411
PA14_RS19840	183.65	-0.78238	0.189081	-4.1378	3.50657e-05	0.000329373
PA14_RS19835	145.857	0.148872	0.211705	0.703205	0.481928	0.612564
[truncated: 3,947 more rows]

## Sheet: Light 1-1
Light 1-1
Name	Length	Track Name	Raw Read Count	Raw Transcript Count	RPKM	TPM	locus_tag	old_locus_tag
rpmH CDS	135	Expression: RNA-7_CAGATC_L007_R1_001	866	327.16	1258.91	689.26	PA14_RS29895
ribonuclease P protein component CDS	408	Expression: RNA-7_CAGATC_L007_R1_001	907	113.38	436.27	238.86	PA14_RS29890	PA14_73420
yidC CDS	1737	Expression: RNA-7_CAGATC_L007_R1_001	712	20.91	80.44	44.04	PA14_RS29885	PA14_73410
mnmE CDS	1368	Expression: RNA-7_CAGATC_L007_R1_001	497	18.53	71.3	39.04	PA14_RS29880	PA14_73400
hypothetical protein CDS	225	Expression: RNA-7_CAGATC_L007_R1_001	84	19.04	73.27	40.11	PA14_RS31500
mnmG CDS	1893	Expression: RNA-7_CAGATC_L007_R1_001	1437	38.71	148.98	81.57	PA14_RS29870	PA14_73370
rsmG CDS	645	Expression: RNA-7_CAGATC_L007_R1_001	157.5	12.45	47.92	26.24	PA14_RS29865	PA14_73360
soj CDS	789	Expression: RNA-7_CAGATC_L007_R1_001	520	33.61	129.34	70.82	PA14_RS29860	PA14_73350
ParB/RepB/Spo0J family partition protein CDS	873	Expression: RNA-7_CAGATC_L007_R1_001	1117.5	65.28	251.21	137.54	PA14_RS29855	PA14_73330
F0F1 ATP synthase subunit I CDS	381	Expression: RNA-7_CAGATC_L007_R1_001	713	95.44	367.26	201.08	PA14_RS29850	PA14_73320
atpB CDS	870	Expression: RNA-7_CAGATC_L007_R1_001	1259.5	73.83	284.11	155.55	PA14_RS29845	PA14_73310
atpE CDS	258	Expression: RNA-7_CAGATC_L007_R1_001	2131.5	421.34	1621.35	887.7	PA14_RS29840	PA14_73300
F0F1 ATP synthase subunit B CDS	471	Expression: RNA-7_CAGATC_L007_R1_001	1679.5	181.86	699.79	383.14	PA14_RS29835	PA14_73290
F0F1 ATP synthase subunit delta CDS	537	Expression: RNA-7_CAGATC_L007_R1_001	1454.5	138.14	531.56	291.03	PA14_RS29830	PA14_73280
atpA CDS	1545	Expression: RNA-7_CAGATC_L007_R1_001	3406	112.43	432.64	236.87	PA14_RS29825	PA14_73260
atpG CDS	861	Expression: RNA-7_CAGATC_L007_R1_001	1315.5	77.92	299.85	164.17	PA14_RS29820	PA14_73250
atpD CDS	1377	Expression: RNA-7_CAGATC_L007_R1_001	2290	84.81	326.37	178.69	PA14_RS29815	PA14_73240
F0F1 ATP synthase subunit epsilon CDS	426	Expression: RNA-7_CAGATC_L007_R1_001	1373.5	164.43	632.75	346.43	PA14_RS29810	PA14_73230
glmU CDS	1365	Expression: RNA-7_CAGATC_L007_R1_001	581	21.71	83.53	45.73	PA14_RS29805	PA14_73220
M23 family metallopeptidase CDS	510	Expression: RNA-7_CAGATC_L007_R1_001	382	38.2	147	80.48	PA14_RS29800	PA14_73200
DeoR family transcriptional regulator CDS	774	Expression: RNA-7_CAGATC_L007_R1_001	81	5.34	20.54	11.24	PA14_RS29795	PA14_73190
glmS CDS	1836	Expression: RNA-7_CAGATC_L007_R1_001	297	8.25	31.75	17.38	PA14_RS29790	PA14_73170
MFS transporter CDS	1206	Expression: RNA-7_CAGATC_L007_R1_001	65	2.75	10.58	5.79	PA14_RS29785	PA14_73160
HAD-IB family phosphatase CDS	624	Expression: RNA-7_CAGATC_L007_R1_001	247	20.19	77.68	42.53	PA14_RS29780	PA14_73150
class I SAM-dependent methyltransferase CDS	1185	Expression: RNA-7_CAGATC_L007_R1_001	3489	150.16	577.82	316.36	PA14_RS29775	PA14_73140
TAXI family TRAP transporter solute-binding subunit CDS	960	Expression: RNA-7_CAGATC_L007_R1_001	618	32.83	126.34	69.17	PA14_RS29770	PA14_73120
TRAP transporter permease CDS	2025	Expression: RNA-7_CAGATC_L007_R1_001	273	6.88	26.46	14.49	PA14_RS29765	PA14_73110
DUF1850 domain-containing protein CDS	399	Expression: RNA-7_CAGATC_L007_R1_001	48	6.14	23.61	12.93	PA14_RS29760	PA14_73100
serine hydrolase CDS	1245	Expression: RNA-7_CAGATC_L007_R1_001	229	9.38	36.1	19.76	PA14_RS29755	PA14_73090
dihydroorotase CDS	1338	Expression: RNA-7_CAGATC_L007_R1_001	330	12.58	48.4	26.5	PA14_RS29750	PA14_73070
hypothetical protein CDS	561	Expression: RNA-7_CAGATC_L007_R1_001	84	7.64	29.39	16.09	PA14_RS29745	PA14_73060
GTP cyclohydrolase FolE2 CDS	897	Expression: RNA-7_CAGATC_L007_R1_001	83	4.72	18.16	9.94	PA14_RS29740	PA14_73050
N-acetylmuramoyl-L-alanine amidase CDS	1194	Expression: RNA-7_CAGATC_L007_R1_001	360	15.38	59.17	32.4	PA14_RS29735	PA14_73040
hypothetical protein CDS	417	Expression: RNA-7_CAGATC_L007_R1_001	373	45.62	175.54	96.11	PA14_RS29730	PA14_73030
dksA CDS	405	Expression: RNA-7_CAGATC_L007_R1_001	41.5	5.23	20.11	11.01	PA14_RS29725	PA14_73020
zinc metallochaperone GTPase ZigA CDS	1203	Expression: RNA-7_CAGATC_L007_R1_001	225	9.54	36.71	20.1	PA14_RS29720	PA14_73010
DUF1826 domain-containing protein CDS	642	Expression: RNA-7_CAGATC_L007_R1_001	80.5	6.39	24.61	13.47	PA14_RS29715	PA14_73000
hypothetical protein CDS	369	Expression: RNA-7_CAGATC_L007_R1_001	232	32.07	123.39	67.56	PA14_RS29710	PA14_72990
GTP-binding protein CDS	969	Expression: RNA-7_CAGATC_L007_R1_001	152	8	30.78	16.85	PA14_RS29705	PA14_72980
energy transducer TonB1 CDS	1029	Expression: RNA-7_CAGATC_L007_R1_001	642	31.82	122.44	67.04	PA14_RS29700	PA14_72970
MFS transporter CDS	1308	Expression: RNA-7_CAGATC_L007_R1_001	286	11.15	42.91	23.49	PA14_RS29695	PA14_72960
cation:proton antiporter CDS	1758	Expression: RNA-7_CAGATC_L007_R1_001	211	6.12	23.55	12.9	PA14_RS29690	PA14_72940
Tim44 domain-containing protein CDS	858	Expression: RNA-7_CAGATC_L007_R1_001	820	48.74	187.56	102.69	PA14_RS29685	PA14_72930
SMI1/KNR4 family protein CDS	402	Expression: RNA-7_CAGATC_L007_R1_001	645	81.83	314.88	172.4	PA14_RS29680	PA14_72920
YgdI/YgdR family lipoprotein CDS	213	Expression: RNA-7_CAGATC_L007_R1_001	615	147.25	566.64	310.24	PA14_RS29675	PA14_72900
GntR family transcriptional regulator CDS	681	Expression: RNA-7_CAGATC_L007_R1_001	613	45.91	176.65	96.72	PA14_RS29670	PA14_72890
SDR family oxidoreductase CDS	783	Expression: RNA-7_CAGATC_L007_R1_001	360	23.45	90.23	49.4	PA14_RS29665	PA14_72880
aspartate aminotransferase family protein CDS	1395	Expression: RNA-7_CAGATC_L007_R1_001	525	19.19	73.86	40.44	PA14_RS29660	PA14_72870
glutamine synthetase family protein CDS	1368	Expression: RNA-7_CAGATC_L007_R1_001	314	11.71	45.05	24.66	PA14_RS29655	PA14_72850
SDR family oxidoreductase CDS	759	Expression: RNA-7_CAGATC_L007_R1_001	1009	67.8	260.89	142.84	PA14_RS29650	PA14_72840
hypothetical protein CDS	702	Expression: RNA-7_CAGATC_L007_R1_001	352	25.57	98.4	53.88	PA14_RS29645	PA14_72820
acyl-CoA thioesterase CDS	567	Expression: RNA-7_CAGATC_L007_R1_001	671	60.35	232.25	127.16	PA14_RS29640	PA14_72810
Kef family K(+) transporter CDS	1704	Expression: RNA-7_CAGATC_L007_R1_001	157	4.7	18.08	9.9	PA14_RS29635	PA14_72800
DedA family protein CDS	585	Expression: RNA-7_CAGATC_L007_R1_001	39	3.4	13.08	7.16	PA14_RS29630	PA14_72790
pdxY CDS	867	Expression: RNA-7_CAGATC_L007_R1_001	170	10	38.48	21.07	PA14_RS29625	PA14_72780
DUF3301 domain-containing protein CDS	501	Expression: RNA-7_CAGATC_L007_R1_001	473	48.15	185.28	101.44	PA14_RS29620	PA14_72770
OXA-50 family oxacillin-hydrolyzing class D beta-lactamase OXA-488 CDS	789	Expression: RNA-7_CAGATC_L007_R1_001	271	17.52	67.41	36.91	PA14_RS29615	PA14_72760
alpha/beta hydrolase PoxA CDS	879	Expression: RNA-7_CAGATC_L007_R1_001	112	6.5	25.01	13.69	PA14_RS29610	PA14_72750
sensor histidine kinase CDS	1767	Expression: RNA-7_CAGATC_L007_R1_001	181	5.22	20.1	11.01	PA14_RS29605	PA14_72740
sigma-54 dependent transcriptional regulator CDS	1344	Expression: RNA-7_CAGATC_L007_R1_001	303.5	11.52	44.32	24.26	PA14_RS29600	PA14_72720
APC family permease CDS	1350	Expression: RNA-7_CAGATC_L007_R1_001	153.5	5.8	22.31	12.22	PA14_RS29595	PA14_72710
N-formylglutamate amidohydrolase CDS	669	Expression: RNA-7_CAGATC_L007_R1_001	165	12.58	48.4	26.5	PA14_RS29590	PA14_72700
glutamine synthetase family protein CDS	1332	Expression: RNA-7_CAGATC_L007_R1_001	161.5	6.18	23.79	13.03	PA14_RS29585	PA14_72690
cysteine hydrolase CDS	654	Expression: RNA-7_CAGATC_L007_R1_001	40	3.12	12	6.57	PA14_RS29580	PA14_72660
qapR CDS	858	Expression: RNA-7_CAGATC_L007_R1_001	33.5	1.99	7.66	4.2	PA14_RS29575	PA14_72650
MetQ/NlpA family ABC transporter substrate-binding protein CDS	783	Expression: RNA-7_CAGATC_L007_R1_001	226	14.72	56.64	31.01	PA14_RS29570	PA14_72640
ABC transporter permease CDS	678	Expression: RNA-7_CAGATC_L007_R1_001	110.5	8.31	31.98	17.51	PA14_RS29565	PA14_72630
methionine ABC transporter ATP-binding protein CDS	1008	Expression: RNA-7_CAGATC_L007_R1_001	77.5	3.92	15.09	8.26	PA14_RS29560	PA14_72620
hypothetical protein CDS	789	Expression: RNA-7_CAGATC_L007_R1_001	369	23.85	91.78	50.25	PA14_RS29555	PA14_72600
znuB CDS	789	Expression: RNA-7_CAGATC_L007_R1_001	464	29.99	115.41	63.19	PA14_RS29550	PA14_72590
znuC CDS	810	Expression: RNA-7_CAGATC_L007_R1_001	870.5	54.81	210.91	115.47	PA14_RS29545	PA14_72580
zur CDS	504	Expression: RNA-7_CAGATC_L007_R1_001	1844.5	186.65	718.22	393.23	PA14_RS29540	PA14_72560
zinc ABC transporter substrate-binding protein CDS	924	Expression: RNA-7_CAGATC_L007_R1_001	757	41.78	160.78	88.03	PA14_RS29535	PA14_72550
adenosylcobalamin-dependent ribonucleoside-diphosphate reductase CDS	2205	Expression: RNA-7_CAGATC_L007_R1_001	3469	80.24	308.75	169.04	PA14_RS29530	PA14_72540
hypothetical protein CDS	690	Expression: RNA-7_CAGATC_L007_R1_001	1856	137.18	527.89	289.02	PA14_RS29525	PA14_72520
homoserine kinase CDS	951	Expression: RNA-7_CAGATC_L007_R1_001	1806	96.85	372.69	204.05	PA14_RS29520	PA14_72510
DUF2782 domain-containing protein CDS	291	Expression: RNA-7_CAGATC_L007_R1_001	3153	552.59	2126.39	1164.21	PA14_RS29515	PA14_72500
polA CDS	2742	Expression: RNA-7_CAGATC_L007_R1_001	894	16.63	63.99	35.03	PA14_RS29510	PA14_72490
ribosome biogenesis GTP-binding protein YihA/YsxC CDS	648	Expression: RNA-7_CAGATC_L007_R1_001	1061	83.5	321.33	175.93	PA14_RS29505	PA14_72480
cytochrome c5 family protein CDS	294	Expression: RNA-7_CAGATC_L007_R1_001	539	93.5	359.79	196.99	PA14_RS29500	PA14_72470
cytochrome c4 CDS	606	Expression: RNA-7_CAGATC_L007_R1_001	1382	116.31	447.55	245.04	PA14_RS29495	PA14_72460
dsbA CDS	636	Expression: RNA-7_CAGATC_L007_R1_001	2231	178.9	688.42	376.91	PA14_RS29490	PA14_72450
endonuclease/exonuclease/phosphatase family protein CDS	879	Expression: RNA-7_CAGATC_L007_R1_001	1419	82.33	316.81	173.46	PA14_RS29485	PA14_72430
diguanylate cyclase DgcP CDS	2016	Expression: RNA-7_CAGATC_L007_R1_001	1444	36.53	140.57	76.96	PA14_RS29480	PA14_72420
MarC family protein CDS	594	Expression: RNA-7_CAGATC_L007_R1_001	312.5	26.83	103.25	56.53	PA14_RS29475	PA14_72410
ampDh2 CDS	780	Expression: RNA-7_CAGATC_L007_R1_001	298	19.48	74.98	41.05	PA14_RS29470	PA14_72400
HAMP domain-containing protein CDS	1788	Expression: RNA-7_CAGATC_L007_R1_001	466	13.29	51.15	28	PA14_RS29465	PA14_72390
algB CDS	1350	Expression: RNA-7_CAGATC_L007_R1_001	340.5	12.86	49.5	27.1	PA14_RS29460	PA14_72380
DUF1328 domain-containing protein CDS	162	Expression: RNA-7_CAGATC_L007_R1_001	86159.5	27124.3	104376	57146.3	PA14_RS29455	PA14_72370
inhibitor of vertebrate lysozyme family protein CDS	468	Expression: RNA-7_CAGATC_L007_R1_001	80519.5	8774.56	33765	18486.5	PA14_RS29450	PA14_72360
gltP CDS	1335	Expression: RNA-7_CAGATC_L007_R1_001	530	20.25	77.91	42.66	PA14_RS29440	PA14_72340
membrane protein CDS	1230	Expression: RNA-7_CAGATC_L007_R1_001	352.5	14.62	56.24	30.79	PA14_RS29435	PA14_72320
DUF2914 domain-containing protein CDS	1041	Expression: RNA-7_CAGATC_L007_R1_001	170.5	8.35	32.14	17.6	PA14_RS29430	PA14_72300
MFS transporter CDS	1290	Expression: RNA-7_CAGATC_L007_R1_001	150	5.93	22.82	12.49	PA14_RS29425	PA14_72280
GNAT family N-acetyltransferase CDS	561	Expression: RNA-7_CAGATC_L007_R1_001	10363.5	942.14	3625.39	1984.92	PA14_RS29420	PA14_72260
insulinase family protein CDS	1374	Expression: RNA-7_CAGATC_L007_R1_001	8558.5	317.67	1222.42	669.28	PA14_RS29415	PA14_72250
Na/Pi cotransporter family protein CDS	1749	Expression: RNA-7_CAGATC_L007_R1_001	1224	35.69	137.34	75.2	PA14_RS29410	PA14_72230
ABC transporter substrate-binding protein CDS	801	Expression: RNA-7_CAGATC_L007_R1_001	146	9.3	35.77	19.58	PA14_RS29405	PA14_72220
RNA ligase RtcB family protein CDS	1140	Expression: RNA-7_CAGATC_L007_R1_001	130.5	5.84	22.47	12.3	PA14_RS29400	PA14_72210
prfH CDS	615	Expression: RNA-7_CAGATC_L007_R1_001	41.5	3.44	13.24	7.25	PA14_RS29395	PA14_72200
TerC family protein CDS	765	Expression: RNA-7_CAGATC_L007_R1_001	39.5	2.63	10.13	5.55	PA14_RS29390	PA14_72180
CitMHS family transporter CDS	1305	Expression: RNA-7_CAGATC_L007_R1_001	98.5	3.85	14.81	8.11	PA14_RS29385	PA14_72170
DUF2388 domain-containing protein CDS	363	Expression: RNA-7_CAGATC_L007_R1_001	68.5	9.62	37.03	20.28	PA14_RS29380	PA14_72150
AEC family transporter CDS	945	Expression: RNA-7_CAGATC_L007_R1_001	62.5	3.37	12.98	7.11	PA14_RS29375	PA14_72140
GFA family protein CDS	420	Expression: RNA-7_CAGATC_L007_R1_001	129	15.66	60.28	33	PA14_RS29370	PA14_72130
DUF4105 domain-containing protein CDS	1959	Expression: RNA-7_CAGATC_L007_R1_001	504	13.12	50.49	27.64	PA14_RS29365	PA14_72110
DUF2388 domain-containing protein CDS	333	Expression: RNA-7_CAGATC_L007_R1_001	41.5	6.36	24.46	13.39	PA14_RS29360	PA14_72090
DUF2388 domain-containing protein CDS	294	Expression: RNA-7_CAGATC_L007_R1_001	65.5	11.36	43.72	23.94	PA14_RS29355	PA14_72080
DUF2388 domain-containing protein CDS	318	Expression: RNA-7_CAGATC_L007_R1_001	411	65.92	253.64	138.87	PA14_RS29350	PA14_72070
DUF1127 domain-containing protein CDS	213	Expression: RNA-7_CAGATC_L007_R1_001	811	194.18	747.23	409.11	PA14_RS29345	PA14_72060
class I SAM-dependent methyltransferase CDS	837	Expression: RNA-7_CAGATC_L007_R1_001	179.5	10.94	42.09	23.04	PA14_RS29340	PA14_72050
acyltransferase CDS	1143	Expression: RNA-7_CAGATC_L007_R1_001	176.5	7.88	30.3	16.59	PA14_RS29335	PA14_72040
class I SAM-dependent methyltransferase CDS	864	Expression: RNA-7_CAGATC_L007_R1_001	180.5	10.65	41	22.45	PA14_RS29330	PA14_72030
glycosyltransferase CDS	1302	Expression: RNA-7_CAGATC_L007_R1_001	108.5	4.25	16.35	8.95	PA14_RS29325	PA14_72020
glycosyltransferase CDS	1629	Expression: RNA-7_CAGATC_L007_R1_001	229	7.17	27.59	15.1	PA14_RS29320	PA14_72010
hypothetical protein CDS	237	Expression: RNA-7_CAGATC_L007_R1_001	43	9.25	35.61	19.49	PA14_RS31315
rmd CDS	915	Expression: RNA-7_CAGATC_L007_R1_001	921	51.33	197.54	108.15	PA14_RS29315	PA14_72000
gmd CDS	972	Expression: RNA-7_CAGATC_L007_R1_001	1585.5	83.19	320.12	175.27	PA14_RS29310	PA14_71990
mannose-1-phosphate guanylyltransferase/mannose-6-phosphate isomerase CDS	1440	Expression: RNA-7_CAGATC_L007_R1_001	1572.5	55.69	214.31	117.34	PA14_RS29305	PA14_71970
ABC transporter permease CDS	798	Expression: RNA-7_CAGATC_L007_R1_001	374.5	23.93	92.1	50.43	PA14_RS29300	PA14_71960
ABC transporter ATP-binding protein CDS	1266	Expression: RNA-7_CAGATC_L007_R1_001	713	28.72	110.53	60.51	PA14_RS29295	PA14_71940
glycosyltransferase family 4 protein CDS	1383	Expression: RNA-7_CAGATC_L007_R1_001	543	20.02	77.05	42.19	PA14_RS29290	PA14_71930
glycosyltransferase family 4 protein CDS	1128	Expression: RNA-7_CAGATC_L007_R1_001	548	24.78	95.34	52.2	PA14_RS29285	PA14_71920
wbpZ CDS	1146	Expression: RNA-7_CAGATC_L007_R1_001	2033.5	90.5	348.23	190.66	PA14_RS29280	PA14_71910
DUF1127 domain-containing protein CDS	204	Expression: RNA-7_CAGATC_L007_R1_001	10209	2552.25	9821.19	5377.16	PA14_RS29275	PA14_71900
acetyl-CoA hydrolase/transferase family protein CDS	1494	Expression: RNA-7_CAGATC_L007_R1_001	394	13.45	51.76	28.34	PA14_RS29270	PA14_71890
EamA family transporter CDS	429	Expression: RNA-7_CAGATC_L007_R1_001	419	49.81	191.68	104.94	PA14_RS29265	PA14_71880
uvrD CDS	2187	Expression: RNA-7_CAGATC_L007_R1_001	675	15.74	60.57	33.16	PA14_RS29260	PA14_71870
GGDEF domain-containing phosphodiesterase CDS	2853	Expression: RNA-7_CAGATC_L007_R1_001	186	3.32	12.79	7.01	PA14_RS29255	PA14_71850
hypothetical protein CDS	2202	Expression: RNA-7_CAGATC_L007_R1_001	596.5	13.82	53.16	29.11	PA14_RS29250	PA14_71840
DUF3142 domain-containing protein CDS	726	Expression: RNA-7_CAGATC_L007_R1_001	281	19.74	75.96	41.59	PA14_RS29245	PA14_71830
tRNA 5-hydroxyuridine modification protein YegQ CDS	1395	Expression: RNA-7_CAGATC_L007_R1_001	253.5	9.27	35.66	19.53	PA14_RS29240	PA14_71820
glucose-6-phosphate dehydrogenase CDS	1467	Expression: RNA-7_CAGATC_L007_R1_001	795	27.64	106.35	58.23	PA14_RS29235	PA14_71800
hexR CDS	882	Expression: RNA-7_CAGATC_L007_R1_001	894	51.69	198.92	108.91	PA14_RS29230	PA14_71780
hypothetical protein CDS	216	Expression: RNA-7_CAGATC_L007_R1_001	49.5	11.69	44.97	24.62	PA14_RS29225	PA14_71760
pycR CDS	936	Expression: RNA-7_CAGATC_L007_R1_001	113.5	6.18	23.8	13.03	PA14_RS29220	PA14_71750
acetyl-CoA carboxylase biotin carboxylase subunit CDS	1416	Expression: RNA-7_CAGATC_L007_R1_001	959	34.54	132.91	72.77	PA14_RS29215	PA14_71740
oadA CDS	1824	Expression: RNA-7_CAGATC_L007_R1_001	2721	76.08	292.76	160.29	PA14_RS29210	PA14_71720
mtr CDS	1254	Expression: RNA-7_CAGATC_L007_R1_001	134	5.45	20.97	11.48	PA14_RS29205	PA14_71710
GNAT family N-acetyltransferase CDS	675	Expression: RNA-7_CAGATC_L007_R1_001	87	6.57	25.29	13.85	PA14_RS29200	PA14_71700
GNAT family N-acetyltransferase CDS	450	Expression: RNA-7_CAGATC_L007_R1_001	36	4.08	15.7	8.6	PA14_RS29195	PA14_71690
PLP-dependent aminotransferase family protein CDS	1476	Expression: RNA-7_CAGATC_L007_R1_001	88	3.04	11.7	6.41	PA14_RS29190	PA14_71680
YeeE/YedE family protein CDS	1215	Expression: RNA-7_CAGATC_L007_R1_001	265	11.12	42.8	23.44	PA14_RS29185	PA14_71670
aspA CDS	1425	Expression: RNA-7_CAGATC_L007_R1_001	1873	67.03	257.95	141.23	PA14_RS29180	PA14_71650
LysR family transcriptional regulator CDS	909	Expression: RNA-7_CAGATC_L007_R1_001	1031	57.84	222.59	121.87	PA14_RS29175	PA14_71640
adhP CDS	1029	Expression: RNA-7_CAGATC_L007_R1_001	3307	163.9	630.71	345.32	PA14_RS29170	PA14_71630
purE CDS	492	Expression: RNA-7_CAGATC_L007_R1_001	123	12.75	49.06	26.86	PA14_RS29165	PA14_71620
5-(carboxyamino)imidazole ribonucleotide synthase CDS	1083	Expression: RNA-7_CAGATC_L007_R1_001	279	13.14	50.56	27.68	PA14_RS29160	PA14_71600
GlsB/YeaQ/YmgE family stress response membrane protein CDS	246	Expression: RNA-7_CAGATC_L007_R1_001	5511	1142.52	4396.49	2407.11	PA14_RS29155	PA14_71590
DUF3299 domain-containing protein CDS	549	Expression: RNA-7_CAGATC_L007_R1_001	284	26.38	101.52	55.58	PA14_RS29150	PA14_71580
D-hexose-6-phosphate mutarotase CDS	957	Expression: RNA-7_CAGATC_L007_R1_001	348	18.55	71.36	39.07	PA14_RS29145	PA14_71570
fdhA CDS	1200	Expression: RNA-7_CAGATC_L007_R1_001	102	4.34	16.68	9.13	PA14_RS29140	PA14_71560
formyltetrahydrofolate deformylase CDS	858	Expression: RNA-7_CAGATC_L007_R1_001	26	1.55	5.95	3.26	PA14_RS29135	PA14_71530
sarcosine oxidase subunit gamma family protein CDS	636	Expression: RNA-7_CAGATC_L007_R1_001	9	0.72	2.78	1.52	PA14_RS29130	PA14_71510
sarcosine oxidase subunit alpha CDS	3018	Expression: RNA-7_CAGATC_L007_R1_001	143	2.42	9.3	5.09	PA14_RS29125	PA14_71500
sarcosine oxidase subunit delta CDS	321	Expression: RNA-7_CAGATC_L007_R1_001	9	1.43	5.5	3.01	PA14_RS29120	PA14_71490
sarcosine oxidase subunit beta CDS	1251	Expression: RNA-7_CAGATC_L007_R1_001	71	2.89	11.14	6.1	PA14_RS29115	PA14_71470
serine hydroxymethyltransferase CDS	1254	Expression: RNA-7_CAGATC_L007_R1_001	125	5.08	19.56	10.71	PA14_RS29110	PA14_71460
hypothetical protein CDS	642	Expression: RNA-7_CAGATC_L007_R1_001	69	5.48	21.09	11.55	PA14_RS29105	PA14_71450
low specificity L-threonine aldolase CDS	1041	Expression: RNA-7_CAGATC_L007_R1_001	253	12.39	47.7	26.11	PA14_RS29100	PA14_71440
hypothetical protein CDS	2430	Expression: RNA-7_CAGATC_L007_R1_001	452.5	9.5	36.54	20.01	PA14_RS29095	PA14_71430
gbcB CDS	1101	Expression: RNA-7_CAGATC_L007_R1_001	102.5	4.75	18.27	10	PA14_RS29090	PA14_71420
gbcA CDS	1290	Expression: RNA-7_CAGATC_L007_R1_001	161	6.37	24.49	13.41	PA14_RS29085	PA14_71410
HdeD family acid-resistance protein CDS	561	Expression: RNA-7_CAGATC_L007_R1_001	2279	207.18	797.25	436.5	PA14_RS29080	PA14_71390
hypothetical protein CDS	177	Expression: RNA-7_CAGATC_L007_R1_001	1271.5	366.36	1409.79	771.87	PA14_RS29075	PA14_71380
cell division protein ZapA CDS	291	Expression: RNA-7_CAGATC_L007_R1_001	795	139.33	536.15	293.54	PA14_RS29070	PA14_71370
hypothetical protein CDS	333	Expression: RNA-7_CAGATC_L007_R1_001	194	29.71	114.33	62.6	PA14_RS29065	PA14_71360
hypothetical protein CDS	234	Expression: RNA-7_CAGATC_L007_R1_001	129	28.12	108.19	59.23	PA14_RS29060	PA14_71350
hypothetical protein CDS	405	Expression: RNA-7_CAGATC_L007_R1_001	55.5	6.99	26.89	14.72	PA14_RS29055	PA14_71340
helix-turn-helix transcriptional regulator CDS	207	Expression: RNA-7_CAGATC_L007_R1_001	42.5	10.47	40.29	22.06	PA14_RS29050	PA14_71330
hypothetical protein CDS	570	Expression: RNA-7_CAGATC_L007_R1_001	104.5	9.35	35.98	19.7	PA14_RS29045	PA14_71320
electron transfer flavoprotein subunit beta/FixAfamily protein CDS	774	Expression: RNA-7_CAGATC_L007_R1_001	15	0.99	3.8	2.08	PA14_RS29040	PA14_71310
electron transfer flavoprotein subunit alpha/FixB family protein CDS	1233	Expression: RNA-7_CAGATC_L007_R1_001	32	1.32	5.09	2.79	PA14_RS29035	PA14_71300
dgcB CDS	1962	Expression: RNA-7_CAGATC_L007_R1_001	52	1.35	5.2	2.85	PA14_RS29030	PA14_71280
dgcA CDS	2061	Expression: RNA-7_CAGATC_L007_R1_001	124	3.07	11.81	6.46	PA14_RS29025	PA14_71260
hypothetical protein CDS	531	Expression: RNA-7_CAGATC_L007_R1_001	36	3.46	13.31	7.28	PA14_RS29020	PA14_71250
dipeptidase CDS	978	Expression: RNA-7_CAGATC_L007_R1_001	99	5.16	19.87	10.88	PA14_RS29015	PA14_71240
DUF1348 family protein CDS	471	Expression: RNA-7_CAGATC_L007_R1_001	65	7.04	27.08	14.83	PA14_RS29010	PA14_71230
cls CDS	1473	Expression: RNA-7_CAGATC_L007_R1_001	986	34.14	131.37	71.92	PA14_RS29005	PA14_71220
NAD(P)/FAD-dependent oxidoreductase CDS	1353	Expression: RNA-7_CAGATC_L007_R1_001	70.5	2.66	10.23	5.6	PA14_RS29000	PA14_71210
RidA family protein CDS	423	Expression: RNA-7_CAGATC_L007_R1_001	12.5	1.51	5.8	3.18	PA14_RS28995	PA14_71200
DUF1028 domain-containing protein CDS	675	Expression: RNA-7_CAGATC_L007_R1_001	40	3.02	11.63	6.37	PA14_RS28990	PA14_71190
argE CDS	1155	Expression: RNA-7_CAGATC_L007_R1_001	141	6.23	23.96	13.12	PA14_RS28985	PA14_71180
HTH-type transcriptional regulator CdhR CDS	1011	Expression: RNA-7_CAGATC_L007_R1_001	48	2.42	9.32	5.1	PA14_RS28980	PA14_71170
choline ABC transporter substrate-binding protein CDS	939	Expression: RNA-7_CAGATC_L007_R1_001	24	1.3	5.02	2.75	PA14_RS28975	PA14_71160
3-keto-5-aminohexanoate cleavage protein CDS	885	Expression: RNA-7_CAGATC_L007_R1_001	5	0.29	1.11	0.61	PA14_RS28970	PA14_71150
L-carnitine dehydrogenase CDS	966	Expression: RNA-7_CAGATC_L007_R1_001	18	0.95	3.66	2	PA14_RS28965	PA14_71140
thioesterase family protein CDS	480	Expression: RNA-7_CAGATC_L007_R1_001	6.5	0.69	2.66	1.46	PA14_RS28960	PA14_71120
acylcarnitine hydrolase CDS	996	Expression: RNA-7_CAGATC_L007_R1_001	41.5	2.13	8.18	4.48	PA14_RS28955	PA14_71110
YeiH family protein CDS	1068	Expression: RNA-7_CAGATC_L007_R1_001	228	10.89	41.9	22.94	PA14_RS28950	PA14_71100
LysR family transcriptional regulator CDS	894	Expression: RNA-7_CAGATC_L007_R1_001	78	4.45	17.12	9.37	PA14_RS28945	PA14_71090
hypothetical protein CDS	249	Expression: RNA-7_CAGATC_L007_R1_001	268	54.89	211.23	115.65	PA14_RS28940	PA14_71080
GlxA family transcriptional regulator CDS	1104	Expression: RNA-7_CAGATC_L007_R1_001	508	23.47	90.3	49.44	PA14_RS28935	PA14_71070
L-serine ammonia-lyase CDS	1377	Expression: RNA-7_CAGATC_L007_R1_001	124	4.59	17.67	9.68	PA14_RS28930	PA14_71060
choline ABC transporter substrate-binding protein CDS	939	Expression: RNA-7_CAGATC_L007_R1_001	286	15.53	59.77	32.73	PA14_RS28925	PA14_71030
choW CDS	840	Expression: RNA-7_CAGATC_L007_R1_001	147.5	8.96	34.46	18.87	PA14_RS28920	PA14_71020
choV CDS	1179	Expression: RNA-7_CAGATC_L007_R1_001	196.5	8.5	32.71	17.91	PA14_RS28915	PA14_71000
BCCT family transporter CDS	1551	Expression: RNA-7_CAGATC_L007_R1_001	124	4.08	15.69	8.59	PA14_RS28910	PA14_70980
betI CDS	594	Expression: RNA-7_CAGATC_L007_R1_001	1121	96.25	370.37	202.78	PA14_RS28905	PA14_70970
betB CDS	1473	Expression: RNA-7_CAGATC_L007_R1_001	1375	47.61	183.19	100.3	PA14_RS28900	PA14_70950
betA CDS	1686	Expression: RNA-7_CAGATC_L007_R1_001	740.5	22.4	86.19	47.19	PA14_RS28895	PA14_70940
acyl-CoA thioesterase CDS	405	Expression: RNA-7_CAGATC_L007_R1_001	844.5	106.34	409.22	224.05	PA14_RS28890	PA14_70930
MFS transporter CDS	1317	Expression: RNA-7_CAGATC_L007_R1_001	144	5.58	21.46	11.75	PA14_RS28885	PA14_70920
phosphate ABC transporter substrate-binding protein PstS CDS	972	Expression: RNA-7_CAGATC_L007_R1_001	408	21.41	82.38	45.1	PA14_RS28855	PA14_70860
ABC transporter permease subunit CDS	2034	Expression: RNA-7_CAGATC_L007_R1_001	315	7.9	30.39	16.64	PA14_RS28850	PA14_70850
pstA CDS	1677	Expression: RNA-7_CAGATC_L007_R1_001	329	10.01	38.5	21.08	PA14_RS28845	PA14_70830
phosphate ABC transporter ATP-binding protein PstB CDS	834	Expression: RNA-7_CAGATC_L007_R1_001	115	7.03	27.06	14.82	PA14_RS28840	PA14_70810
phoU CDS	729	Expression: RNA-7_CAGATC_L007_R1_001	394	27.56	106.07	58.07	PA14_RS28835	PA14_70800
response regulator CDS	903	Expression: RNA-7_CAGATC_L007_R1_001	636	35.92	138.22	75.68	PA14_RS28830	PA14_70790
peptidoglycan DD-metalloendopeptidase family protein CDS	900	Expression: RNA-7_CAGATC_L007_R1_001	501	28.39	109.25	59.81	PA14_RS28825	PA14_70780
hemolysin family protein CDS	1341	Expression: RNA-7_CAGATC_L007_R1_001	379	14.41	55.47	30.37	PA14_RS28820	PA14_70770
phoR CDS	1332	Expression: RNA-7_CAGATC_L007_R1_001	161	6.16	23.72	12.99	PA14_RS28815	PA14_70760
phoB CDS	690	Expression: RNA-7_CAGATC_L007_R1_001	248	18.33	70.54	38.62	PA14_RS28810	PA14_70750
hypothetical protein CDS	456	Expression: RNA-7_CAGATC_L007_R1_001	2407.5	269.26	1036.13	567.28	PA14_RS28805	PA14_70740
ubiA CDS	891	Expression: RNA-7_CAGATC_L007_R1_001	2194	125.58	483.25	264.58	PA14_RS28800	PA14_70730
chorismate lyase CDS	537	Expression: RNA-7_CAGATC_L007_R1_001	312.5	29.68	114.21	62.53	PA14_RS28795	PA14_70720
glcC CDS	756	Expression: RNA-7_CAGATC_L007_R1_001	765	51.61	198.59	108.73	PA14_RS28790	PA14_70710
glcD CDS	1500	Expression: RNA-7_CAGATC_L007_R1_001	2799.5	95.18	366.27	200.53	PA14_RS28785	PA14_70690
glcE CDS	1080	Expression: RNA-7_CAGATC_L007_R1_001	1302.5	61.51	236.68	129.58	PA14_RS28780	PA14_70680
glcF CDS	1227	Expression: RNA-7_CAGATC_L007_R1_001	818.5	34.02	130.91	71.68	PA14_RS28775	PA14_70670
heme-binding protein CDS	402	Expression: RNA-7_CAGATC_L007_R1_001	492.5	62.48	240.43	131.64	PA14_RS28770	PA14_70650
rubredoxin CDS	168	Expression: RNA-7_CAGATC_L007_R1_001	605	183.66	706.74	386.94	PA14_RS28765	PA14_70640
rubredoxin CDS	168	Expression: RNA-7_CAGATC_L007_R1_001	131	39.77	153.03	83.78	PA14_RS28760	PA14_70630
rubredoxin--NAD(+) reductase CDS	1155	Expression: RNA-7_CAGATC_L007_R1_001	517	22.83	87.85	48.1	PA14_RS28755	PA14_70620
HU family DNA-binding protein CDS	339	Expression: RNA-7_CAGATC_L007_R1_001	1411	212.27	816.84	447.23	PA14_RS28750	PA14_70600
hypothetical protein CDS	393	Expression: RNA-7_CAGATC_L007_R1_001	552	71.63	275.65	150.92	PA14_RS28745	PA14_70590
HDOD domain-containing protein CDS	1410	Expression: RNA-7_CAGATC_L007_R1_001	1014	36.68	141.13	77.27	PA14_RS28740	PA14_70580
recG CDS	2076	Expression: RNA-7_CAGATC_L007_R1_001	589	14.47	55.68	30.49	PA14_RS28735	PA14_70570
oxidative stress transcriptional regulator OxyR CDS	933	Expression: RNA-7_CAGATC_L007_R1_001	279	15.25	58.69	32.13	PA14_RS28730	PA14_70560
SDR family oxidoreductase CDS	852	Expression: RNA-7_CAGATC_L007_R1_001	357	21.37	82.23	45.02	PA14_RS28725	PA14_70550
AraC family transcriptional regulator CDS	801	Expression: RNA-7_CAGATC_L007_R1_001	189	12.03	46.31	25.35	PA14_RS28720	PA14_70530
LysE family translocator CDS	621	Expression: RNA-7_CAGATC_L007_R1_001	46	3.78	14.54	7.96	PA14_RS28715	PA14_70510
hypothetical protein CDS	732	Expression: RNA-7_CAGATC_L007_R1_001	229	15.95	61.4	33.61	PA14_RS28710	PA14_70490
RidA family protein CDS	381	Expression: RNA-7_CAGATC_L007_R1_001	185	24.76	95.29	52.17	PA14_RS28705	PA14_70480
spoT CDS	2106	Expression: RNA-7_CAGATC_L007_R1_001	835	20.22	77.81	42.6	PA14_RS28700	PA14_70470
rpoZ CDS	267	Expression: RNA-7_CAGATC_L007_R1_001	935	178.6	687.24	376.27	PA14_RS28695	PA14_70450
gmk CDS	612	Expression: RNA-7_CAGATC_L007_R1_001	136	11.33	43.61	23.88	PA14_RS28690	PA14_70440
YicC family protein CDS	864	Expression: RNA-7_CAGATC_L007_R1_001	337	19.89	76.55	41.91	PA14_RS28685	PA14_70430
rph CDS	720	Expression: RNA-7_CAGATC_L007_R1_001	465.5	32.97	126.88	69.47	PA14_RS28680	PA14_70420
DUF4870 domain-containing protein CDS	372	Expression: RNA-7_CAGATC_L007_R1_001	453.5	62.17	239.25	130.99	PA14_RS28675	PA14_70400
catabolite repression control protein Crc CDS	780	Expression: RNA-7_CAGATC_L007_R1_001	1429	93.43	359.54	196.85	PA14_RS28670	PA14_70390
pyrE CDS	642	Expression: RNA-7_CAGATC_L007_R1_001	1175	93.34	359.18	196.65	PA14_RS28665	PA14_70370
hypothetical protein CDS	618	Expression: RNA-7_CAGATC_L007_R1_001	2104	173.63	668.14	365.81	PA14_RS28660	PA14_70360
acyl-CoA thioesterase CDS	465	Expression: RNA-7_CAGATC_L007_R1_001	403	44.2	170.08	93.12	PA14_RS28655	PA14_70350
cytochrome c5 family protein CDS	390	Expression: RNA-7_CAGATC_L007_R1_001	6	0.78	3.02	1.65	PA14_RS28650	PA14_70340
FAD-binding protein CDS	1329	Expression: RNA-7_CAGATC_L007_R1_001	77	2.95	11.37	6.23	PA14_RS28645	PA14_70330
DSD1 family PLP-dependent enzyme CDS	1209	Expression: RNA-7_CAGATC_L007_R1_001	32	1.35	5.19	2.84	PA14_RS28640	PA14_70310
transporter CDS	951	Expression: RNA-7_CAGATC_L007_R1_001	43	2.31	8.87	4.86	PA14_RS28635	PA14_70300
AraC family transcriptional regulator SphR CDS	1071	Expression: RNA-7_CAGATC_L007_R1_001	272	12.95	49.84	27.29	PA14_RS28630	PA14_70290
argB CDS	906	Expression: RNA-7_CAGATC_L007_R1_001	822	46.27	178.06	97.49	PA14_RS28625	PA14_70280
phosphomannomutase/phosphoglucomutase CDS	2604	Expression: RNA-7_CAGATC_L007_R1_001	1010	19.78	76.12	41.68	PA14_RS28620	PA14_70270
dut CDS	456	Expression: RNA-7_CAGATC_L007_R1_001	163.5	18.29	70.37	38.53	PA14_RS28615	PA14_70260
coaBC CDS	1209	Expression: RNA-7_CAGATC_L007_R1_001	401.5	16.94	65.17	35.68	PA14_RS28610	PA14_70240
radC CDS	675	Expression: RNA-7_CAGATC_L007_R1_001	791	59.76	229.98	125.91	PA14_RS28605	PA14_70230
hypothetical protein CDS	192	Expression: RNA-7_CAGATC_L007_R1_001	77	20.45	78.7	43.09	PA14_RS31495	PA14_70220
ABC transporter substrate-binding protein CDS	1581	Expression: RNA-7_CAGATC_L007_R1_001	210	6.77	26.07	14.27	PA14_RS28600	PA14_70200
rpmB CDS	237	Expression: RNA-7_CAGATC_L007_R1_001	1614	347.32	1336.49	731.74	PA14_RS28595	PA14_70190
rpmG CDS	156	Expression: RNA-7_CAGATC_L007_R1_001	883	288.67	1110.83	608.19	PA14_RS28590	PA14_70180
cupin domain-containing protein CDS	363	Expression: RNA-7_CAGATC_L007_R1_001	219	30.77	118.4	64.82	PA14_RS28585	PA14_70170
aspartate aminotransferase family protein CDS	1335	Expression: RNA-7_CAGATC_L007_R1_001	683	26.09	100.4	54.97	PA14_RS28580	PA14_70160
aldehyde dehydrogenase CDS	1494	Expression: RNA-7_CAGATC_L007_R1_001	1509	51.51	198.22	108.53	PA14_RS28575	PA14_70140
MFS transporter CDS	1164	Expression: RNA-7_CAGATC_L007_R1_001	260.5	11.41	43.92	24.05	PA14_RS28570	PA14_70120
phospholipase D family protein CDS	1590	Expression: RNA-7_CAGATC_L007_R1_001	327.5	10.5	40.42	22.13	PA14_RS28565	PA14_70110
FAD-binding oxidoreductase CDS	1320	Expression: RNA-7_CAGATC_L007_R1_001	183	7.07	27.21	14.9	PA14_RS28560	PA14_70100
transcriptional regulator DadR CDS	489	Expression: RNA-7_CAGATC_L007_R1_001	232	24.2	93.11	50.98	PA14_RS28555	PA14_70080
YdbH domain-containing protein CDS	2565	Expression: RNA-7_CAGATC_L007_R1_001	849	16.88	64.96	35.56	PA14_RS28550	PA14_70070
YnbE family lipoprotein CDS	192	Expression: RNA-7_CAGATC_L007_R1_001	149	39.58	152.3	83.38	PA14_RS28545	PA14_70060
YdbL family protein CDS	345	Expression: RNA-7_CAGATC_L007_R1_001	590	87.22	335.62	183.75	PA14_RS28540	PA14_70050
dadA CDS	1299	Expression: RNA-7_CAGATC_L007_R1_001	1433.5	56.28	216.57	118.57	PA14_RS28535	PA14_70040
RidA family protein CDS	354	Expression: RNA-7_CAGATC_L007_R1_001	482.5	69.51	267.49	146.45	PA14_RS28530	PA14_70010
alr CDS	1074	Expression: RNA-7_CAGATC_L007_R1_001	824	39.13	150.57	82.44	PA14_RS28525	PA14_69990
cupin domain-containing protein CDS	549	Expression: RNA-7_CAGATC_L007_R1_001	813	75.52	290.62	159.12	PA14_RS28520	PA14_69980
cytochrome c5 family protein CDS	411	Expression: RNA-7_CAGATC_L007_R1_001	1589	197.18	758.74	415.41	PA14_RS28515	PA14_69970
acetyl-CoA hydrolase/transferase family protein CDS	1860	Expression: RNA-7_CAGATC_L007_R1_001	858.5	23.54	90.58	49.59	PA14_RS28510	PA14_69950
xanthine phosphoribosyltransferase CDS	573	Expression: RNA-7_CAGATC_L007_R1_001	325.5	28.97	111.48	61.04	PA14_RS28505	PA14_69940
pyruvate oxidase CDS	1719	Expression: RNA-7_CAGATC_L007_R1_001	330	9.79	37.67	20.63	PA14_RS28500	PA14_69925
rep CDS	2010	Expression: RNA-7_CAGATC_L007_R1_001	141	3.58	13.77	7.54	PA14_RS28495	PA14_69910
bifunctional diguanylate cyclase/phosphodiesterase CDS	1677	Expression: RNA-7_CAGATC_L007_R1_001	2413	73.38	282.38	154.61	PA14_RS28490	PA14_69900
NorM family multidrug efflux MATE transporter CDS	1467	Expression: RNA-7_CAGATC_L007_R1_001	742	25.8	99.26	54.35	PA14_RS28485	PA14_69890
LysR family transcriptional regulator CDS	918	Expression: RNA-7_CAGATC_L007_R1_001	134	7.44	28.65	15.68	PA14_RS28480	PA14_69880
phosphorylcholine phosphatase CDS	1050	Expression: RNA-7_CAGATC_L007_R1_001	142	6.9	26.54	14.53	PA14_RS28475	PA14_69870
betT CDS	1986	Expression: RNA-7_CAGATC_L007_R1_001	458	11.76	45.26	24.78	PA14_RS28470	PA14_69850
YifB family Mg chelatase-like AAA ATPase CDS	1494	Expression: RNA-7_CAGATC_L007_R1_001	338	11.54	44.4	24.31	PA14_RS28465	PA14_69840
accessory factor UbiK family protein CDS	261	Expression: RNA-7_CAGATC_L007_R1_001	63	12.31	47.37	25.94	PA14_RS28460	PA14_69820
glnK CDS	339	Expression: RNA-7_CAGATC_L007_R1_001	8479	1275.6	4908.58	2687.48	PA14_RS28455	PA14_69810
ammonium transporter CDS	1329	Expression: RNA-7_CAGATC_L007_R1_001	1417	54.38	209.25	114.56	PA14_RS28450	PA14_69795
secondary thiamine-phosphate synthase enzyme YjbQ CDS	426	Expression: RNA-7_CAGATC_L007_R1_001	430	51.48	198.09	108.46	PA14_RS28445	PA14_69780
sutA CDS	318	Expression: RNA-7_CAGATC_L007_R1_001	789	126.54	486.92	266.59	PA14_RS28440	PA14_69770
type 1 fimbrial protein CDS	915	Expression: RNA-7_CAGATC_L007_R1_001	54.5	3.04	11.69	6.4	PA14_RS28435	PA14_69760
PLP-dependent aminotransferase family protein CDS	1377	Expression: RNA-7_CAGATC_L007_R1_001	449.5	16.65	64.06	35.07	PA14_RS28430	PA14_69750
MFS transporter CDS	1170	Expression: RNA-7_CAGATC_L007_R1_001	61	2.66	10.23	5.6	PA14_RS28425	PA14_69740
HAD family hydrolase CDS	699	Expression: RNA-7_CAGATC_L007_R1_001	119.5	8.72	33.55	18.37	PA14_RS28420	PA14_69720
xerC CDS	912	Expression: RNA-7_CAGATC_L007_R1_001	228.5	12.78	49.17	26.92	PA14_RS28415	PA14_69710
DUF484 family protein CDS	702	Expression: RNA-7_CAGATC_L007_R1_001	271	19.69	75.76	41.48	PA14_RS28410	PA14_69700
dapF CDS	831	Expression: RNA-7_CAGATC_L007_R1_001	534.5	32.8	126.23	69.11	PA14_RS28405	PA14_69690
lysA CDS	1248	Expression: RNA-7_CAGATC_L007_R1_001	1038	42.42	163.23	89.37	PA14_RS28400	PA14_69670
lipoprotein CDS	141	Expression: RNA-7_CAGATC_L007_R1_001	132.5	47.93	184.42	100.97	PA14_RS28395	PA14_69660
cyaY CDS	336	Expression: RNA-7_CAGATC_L007_R1_001	742	112.63	433.39	237.28	PA14_RS28390	PA14_69640
DUF1289 domain-containing protein CDS	210	Expression: RNA-7_CAGATC_L007_R1_001	315	76.5	294.38	161.17	PA14_RS31075
rnk CDS	405	Expression: RNA-7_CAGATC_L007_R1_001	588.5	74.11	285.17	156.13	PA14_RS28385	PA14_69630
hypothetical protein CDS	699	Expression: RNA-7_CAGATC_L007_R1_001	261	19.04	73.28	40.12	PA14_RS28380	PA14_69620
class I adenylate cyclase CDS	2853	Expression: RNA-7_CAGATC_L007_R1_001	1018.5	18.21	70.06	38.36	PA14_RS28375	PA14_69610
TIGR02647 family protein CDS	234	Expression: RNA-7_CAGATC_L007_R1_001	3176.5	692.31	2664.06	1458.59	PA14_RS28370	PA14_69600
ABC transporter substrate-binding protein CDS	882	Expression: RNA-7_CAGATC_L007_R1_001	198	11.45	44.06	24.12	PA14_RS28365	PA14_69590
hypothetical protein CDS	276	Expression: RNA-7_CAGATC_L007_R1_001	278.5	51.46	198.03	108.42	PA14_RS28360	PA14_69580
magnesium transporter CorA family protein CDS	981	Expression: RNA-7_CAGATC_L007_R1_001	154	8.01	30.81	16.87	PA14_RS28355	PA14_69570
Hcp family type VI secretion system effector CDS	519	Expression: RNA-7_CAGATC_L007_R1_001	210	20.64	79.41	43.48	PA14_RS28350	PA14_69560
type VI secretion system tip protein VgrG CDS	2043	Expression: RNA-7_CAGATC_L007_R1_001	142.5	3.56	13.69	7.49	PA14_RS28345	PA14_69550
DUF4123 domain-containing protein CDS	882	Expression: RNA-7_CAGATC_L007_R1_001	72	4.16	16.02	8.77	PA14_RS28340	PA14_69540
hypothetical protein CDS	3525	Expression: RNA-7_CAGATC_L007_R1_001	1351.5	19.55	75.24	41.2	PA14_RS28335	PA14_69520
hypothetical protein CDS	1074	Expression: RNA-7_CAGATC_L007_R1_001	1052	49.96	192.23	105.25	PA14_RS28330	PA14_69510
argH CDS	1395	Expression: RNA-7_CAGATC_L007_R1_001	1256	45.92	176.7	96.74	PA14_RS28325	PA14_69500
alginate biosynthesis two-component system sensor histidine kinase AlgZ CDS	1077	Expression: RNA-7_CAGATC_L007_R1_001	1884	89.21	343.3	187.96	PA14_RS28320	PA14_69480
algR CDS	747	Expression: RNA-7_CAGATC_L007_R1_001	3711	253.36	974.95	533.79	PA14_RS28315	PA14_69470
hemC CDS	942	Expression: RNA-7_CAGATC_L007_R1_001	1590	86.08	331.25	181.36	PA14_RS28310	PA14_69450
uroporphyrinogen-III synthase CDS	756	Expression: RNA-7_CAGATC_L007_R1_001	1573	106.12	408.34	223.57	PA14_RS28305	PA14_69440
heme biosynthesis operon protein HemX CDS	1131	Expression: RNA-7_CAGATC_L007_R1_001	1521	68.59	263.92	144.5	PA14_RS28300	PA14_69430
heme biosynthesis protein HemY CDS	1239	Expression: RNA-7_CAGATC_L007_R1_001	1415	58.24	224.13	122.71	PA14_RS28295	PA14_69420
disulfide bond formation protein B CDS	492	Expression: RNA-7_CAGATC_L007_R1_001	111	11.51	44.28	24.24	PA14_RS28290	PA14_69400
rsd CDS	483	Expression: RNA-7_CAGATC_L007_R1_001	1410	148.88	572.91	313.67	PA14_RS28285	PA14_69390
FKBP-type peptidyl-prolyl cis-trans isomerase CDS	630	Expression: RNA-7_CAGATC_L007_R1_001	128	10.36	39.87	21.83	PA14_RS28280	PA14_69380
algP CDS	1059	Expression: RNA-7_CAGATC_L007_R1_001	5383.5	259.26	997.65	546.22	PA14_RS28275	PA14_69370
TIGR02444 family protein CDS	480	Expression: RNA-7_CAGATC_L007_R1_001	2219.5	235.82	907.45	496.84	PA14_RS28270	PA14_69350
ATP-binding cassette domain-containing protein CDS	1917	Expression: RNA-7_CAGATC_L007_R1_001	543	14.45	55.59	30.44	PA14_RS28265	PA14_69340
mechanosensitive ion channel family protein CDS	579	Expression: RNA-7_CAGATC_L007_R1_001	498	43.87	168.8	92.42	PA14_RS28260	PA14_69330
TerC family protein CDS	759	Expression: RNA-7_CAGATC_L007_R1_001	365	24.53	94.38	51.67	PA14_RS28255	PA14_69320
LysE family transporter CDS	630	Expression: RNA-7_CAGATC_L007_R1_001	288	23.31	89.71	49.12	PA14_RS28250	PA14_69310
cytochrome c/FTR1 family iron permease CDS	1902	Expression: RNA-7_CAGATC_L007_R1_001	648	17.38	66.86	36.61	PA14_RS28245	PA14_69300
YaiI/YqxD family protein CDS	483	Expression: RNA-7_CAGATC_L007_R1_001	742	78.35	301.49	165.07	PA14_RS28240	PA14_69280
thioesterase family protein CDS	474	Expression: RNA-7_CAGATC_L007_R1_001	220	23.67	91.09	49.87	PA14_RS28235	PA14_69270
elbB CDS	669	Expression: RNA-7_CAGATC_L007_R1_001	962	73.34	282.2	154.51	PA14_RS28230	PA14_69260
DedA family protein CDS	591	Expression: RNA-7_CAGATC_L007_R1_001	171	14.76	56.78	31.09	PA14_RS28225	PA14_69250
hemB CDS	1014	Expression: RNA-7_CAGATC_L007_R1_001	1554	78.16	300.76	164.67	PA14_RS28220	PA14_69240
ppk1 CDS	2211	Expression: RNA-7_CAGATC_L007_R1_001	1707	39.37	151.52	82.96	PA14_RS28215	PA14_69230
ppx CDS	1521	Expression: RNA-7_CAGATC_L007_R1_001	1156	38.76	149.16	81.66	PA14_RS28210	PA14_69220
trxA CDS	327	Expression: RNA-7_CAGATC_L007_R1_001	2634	410.81	1580.81	865.5	PA14_RS28205	PA14_69200
rho CDS	1260	Expression: RNA-7_CAGATC_L007_R1_001	568	22.99	88.47	48.44	PA14_RS28200	PA14_69190
acyltransferase family protein CDS	1989	Expression: RNA-7_CAGATC_L007_R1_001	221	5.67	21.81	11.94	PA14_RS28195	PA14_69170
ubiD CDS	1467	Expression: RNA-7_CAGATC_L007_R1_001	398	13.84	53.24	29.15	PA14_RS28190	PA14_69150
CDP-6-deoxy-delta-3,4-glucoseen reductase CDS	969	Expression: RNA-7_CAGATC_L007_R1_001	444.5	23.39	90.02	49.29	PA14_RS28185	PA14_69140
glpT CDS	1347	Expression: RNA-7_CAGATC_L007_R1_001	327.5	12.4	47.71	26.12	PA14_RS28180	PA14_69130
NADPH:quinone oxidoreductase family protein CDS	978	Expression: RNA-7_CAGATC_L007_R1_001	337	17.57	67.62	37.02	PA14_RS28175	PA14_69110
fliL CDS	420	Expression: RNA-7_CAGATC_L007_R1_001	375	45.54	175.22	95.94	PA14_RS28170	PA14_69100
HlyD family efflux transporter periplasmic adaptor subunit CDS	1074	Expression: RNA-7_CAGATC_L007_R1_001	2405	114.2	439.46	240.61	PA14_RS28165	PA14_69090
rbbA CDS	2751	Expression: RNA-7_CAGATC_L007_R1_001	2620.5	48.58	186.94	102.35	PA14_RS28160	PA14_69070
ABC transporter permease CDS	1125	Expression: RNA-7_CAGATC_L007_R1_001	1655.5	75.05	288.79	158.12	PA14_RS28155	PA14_69060
EVE domain-containing protein CDS	459	Expression: RNA-7_CAGATC_L007_R1_001	1004	111.56	429.27	235.03	PA14_RS28150	PA14_69050
5-formyltetrahydrofolate cyclo-ligase CDS	612	Expression: RNA-7_CAGATC_L007_R1_001	987	82.25	316.5	173.29	PA14_RS28145	PA14_69040
cell division protein ZapA CDS	315	Expression: RNA-7_CAGATC_L007_R1_001	305.5	49.46	190.33	104.21	PA14_RS28140	PA14_69030
TIGR02449 family protein CDS	210	Expression: RNA-7_CAGATC_L007_R1_001	211.5	51.36	197.65	108.22	PA14_RS28135	PA14_69020
YecA family protein CDS	555	Expression: RNA-7_CAGATC_L007_R1_001	820	75.35	289.96	158.75	PA14_RS28130	PA14_69010
pepP CDS	1335	Expression: RNA-7_CAGATC_L007_R1_001	1310.5	50.06	192.65	105.48	PA14_RS28125	PA14_69000
ubiH CDS	1185	Expression: RNA-7_CAGATC_L007_R1_001	873.5	37.59	144.66	79.2	PA14_RS28120	PA14_68980
DUF4442 domain-containing protein CDS	483	Expression: RNA-7_CAGATC_L007_R1_001	224	23.65	91.01	49.83	PA14_RS28115	PA14_68970
2-octaprenyl-3-methyl-6-methoxy-1,4-benzoquinol hydroxylase CDS	1218	Expression: RNA-7_CAGATC_L007_R1_001	1170.5	49.01	188.6	103.26	PA14_RS28110	PA14_68955
hypothetical protein CDS	822	Expression: RNA-7_CAGATC_L007_R1_001	1671.5	103.71	399.07	218.49	PA14_RS28105	PA14_68940
MFS transporter CDS	1194	Expression: RNA-7_CAGATC_L007_R1_001	450	19.22	73.96	40.5	PA14_RS28100	PA14_68930
LysR family transcriptional regulator CDS	915	Expression: RNA-7_CAGATC_L007_R1_001	166	9.25	35.6	19.49	PA14_RS28095	PA14_68920
extracellular solute-binding protein CDS	999	Expression: RNA-7_CAGATC_L007_R1_001	227	11.59	44.59	24.42	PA14_RS28090	PA14_68900
iron ABC transporter permease CDS	1620	Expression: RNA-7_CAGATC_L007_R1_001	212	6.67	25.68	14.06	PA14_RS28085	PA14_68890
gcvT CDS	1083	Expression: RNA-7_CAGATC_L007_R1_001	1335.5	62.89	242.01	132.5	PA14_RS28080	PA14_68870
gcvH CDS	390	Expression: RNA-7_CAGATC_L007_R1_001	383.5	50.15	192.98	105.66	PA14_RS28075	PA14_68860
aminomethyl-transferring glycine dehydrogenase CDS	2877	Expression: RNA-7_CAGATC_L007_R1_001	2443	43.31	166.65	91.24	PA14_RS28070	PA14_68850
DUF2388 domain-containing protein CDS	330	Expression: RNA-7_CAGATC_L007_R1_001	2446	378.02	1454.63	796.42	PA14_RS28065	PA14_68840
NfeD family protein CDS	453	Expression: RNA-7_CAGATC_L007_R1_001	294	33.1	127.37	69.73	PA14_RS28060	PA14_68830
GspE/PulE family protein CDS	1785	Expression: RNA-7_CAGATC_L007_R1_001	3150	90	346.32	189.61	PA14_RS28055	PA14_68820
inorganic triphosphatase CDS	1365	Expression: RNA-7_CAGATC_L007_R1_001	461	17.22	66.28	36.29	PA14_RS28050	PA14_68810
TIGR00153 family protein CDS	678	Expression: RNA-7_CAGATC_L007_R1_001	2198	165.34	636.22	348.34	PA14_RS28045	PA14_68800
inorganic phosphate transporter CDS	1269	Expression: RNA-7_CAGATC_L007_R1_001	663	26.65	102.53	56.14	PA14_RS28040	PA14_68780
argE CDS	1155	Expression: RNA-7_CAGATC_L007_R1_001	758.5	33.49	128.88	70.56	PA14_RS28035	PA14_68770
MarC family NAAT transporter CDS	702	Expression: RNA-7_CAGATC_L007_R1_001	287.5	20.89	80.37	44	PA14_RS28030	PA14_68750
argA CDS	1299	Expression: RNA-7_CAGATC_L007_R1_001	379	14.88	57.26	31.35	PA14_RS28025	PA14_68740
gshA CDS	1584	Expression: RNA-7_CAGATC_L007_R1_001	620	19.96	76.82	42.06	PA14_RS28020	PA14_68730
PaaI family thioesterase CDS	390	Expression: RNA-7_CAGATC_L007_R1_001	100.5	13.14	50.57	27.69	PA14_RS28015	PA14_68720
RNA-binding transcriptional accessory protein CDS	2340	Expression: RNA-7_CAGATC_L007_R1_001	216.5	4.72	18.16	9.94	PA14_RS28010	PA14_68710
amgR CDS	744	Expression: RNA-7_CAGATC_L007_R1_001	400	27.42	105.51	57.77	PA14_RS28005	PA14_68700
amgS CDS	1320	Expression: RNA-7_CAGATC_L007_R1_001	319	12.33	47.43	25.97	PA14_RS28000	PA14_68680
LD-carboxypeptidase CDS	924	Expression: RNA-7_CAGATC_L007_R1_001	191	10.54	40.57	22.21	PA14_RS27995	PA14_68670
rimK CDS	906	Expression: RNA-7_CAGATC_L007_R1_001	144	8.11	31.19	17.08	PA14_RS27990	PA14_68660
ATP-dependent zinc protease CDS	501	Expression: RNA-7_CAGATC_L007_R1_001	117	11.91	45.83	25.09	PA14_RS27985	PA14_68640
RNA-binding protein S4 CDS	396	Expression: RNA-7_CAGATC_L007_R1_001	71	9.14	35.19	19.26	PA14_RS27980	PA14_68630
phosphatase PAP2 family protein CDS	804	Expression: RNA-7_CAGATC_L007_R1_001	133	8.44	32.46	17.77	PA14_RS27975	PA14_68620
hslO CDS	894	Expression: RNA-7_CAGATC_L007_R1_001	157	8.96	34.46	18.87	PA14_RS27970	PA14_68610
phosphoenolpyruvate carboxykinase CDS	1542	Expression: RNA-7_CAGATC_L007_R1_001	566	18.72	72.03	39.44	PA14_RS27965	PA14_68580
hypothetical protein CDS	357	Expression: RNA-7_CAGATC_L007_R1_001	84	12	46.18	25.28	PA14_RS27960	PA14_68570
nitroreductase family protein CDS	603	Expression: RNA-7_CAGATC_L007_R1_001	63.5	5.37	20.67	11.32	PA14_RS27955	PA14_68560
LysR family transcriptional regulator CDS	909	Expression: RNA-7_CAGATC_L007_R1_001	163.5	9.17	35.3	19.33	PA14_RS27950	PA14_68550
3-hydroxyacyl-CoA dehydrogenase CDS	1236	Expression: RNA-7_CAGATC_L007_R1_001	96	3.96	15.24	8.35	PA14_RS27945	PA14_68530
acyl-CoA dehydrogenase C-terminal domain-containing protein CDS	1791	Expression: RNA-7_CAGATC_L007_R1_001	165.5	4.71	18.13	9.93	PA14_RS27940	PA14_68510
iron-containing alcohol dehydrogenase CDS	1164	Expression: RNA-7_CAGATC_L007_R1_001	630.5	27.63	106.3	58.2	PA14_RS27935	PA14_68500
acyl-CoA thioesterase CDS	444	Expression: RNA-7_CAGATC_L007_R1_001	335	38.48	148.07	81.07	PA14_RS27930	PA14_68490
chorismate mutase CDS	558	Expression: RNA-7_CAGATC_L007_R1_001	177	16.18	62.25	34.08	PA14_RS27925	PA14_68480
carbon storage regulator CDS	216	Expression: RNA-7_CAGATC_L007_R1_001	392	92.56	356.16	195	PA14_RS27920	PA14_68470
hypothetical protein CDS	408	Expression: RNA-7_CAGATC_L007_R1_001	314	39.25	151.04	82.69	PA14_RS27915	PA14_68460
hypothetical protein CDS	516	Expression: RNA-7_CAGATC_L007_R1_001	921	91.03	350.28	191.78	PA14_RS27910	PA14_68450
FdhF/YdeP family oxidoreductase CDS	2322	Expression: RNA-7_CAGATC_L007_R1_001	421.5	9.26	35.62	19.5	PA14_RS27905	PA14_68440
fdhD CDS	840	Expression: RNA-7_CAGATC_L007_R1_001	227.5	13.81	53.15	29.1	PA14_RS27900	PA14_68430
LysR family transcriptional regulator CDS	921	Expression: RNA-7_CAGATC_L007_R1_001	147	8.14	31.32	17.15	PA14_RS27895	PA14_68420
lysM CDS	438	Expression: RNA-7_CAGATC_L007_R1_001	9010	1049.11	4037.03	2210.3	PA14_RS27890	PA14_68400
yrfG CDS	666	Expression: RNA-7_CAGATC_L007_R1_001	549	42.04	161.77	88.57	PA14_RS27885	PA14_68390
nudE CDS	567	Expression: RNA-7_CAGATC_L007_R1_001	526.5	47.36	182.23	99.77	PA14_RS27880	PA14_68380
cysQ CDS	822	Expression: RNA-7_CAGATC_L007_R1_001	920.5	57.11	219.77	120.32	PA14_RS27875	PA14_68370
beta-ketoacyl-ACP synthase FabY CDS	1905	Expression: RNA-7_CAGATC_L007_R1_001	912	24.42	93.95	51.44	PA14_RS27870	PA14_68360
arcC CDS	933	Expression: RNA-7_CAGATC_L007_R1_001	2250	122.99	473.27	259.12	PA14_RS27865	PA14_68350
ornithine carbamoyltransferase CDS	1011	Expression: RNA-7_CAGATC_L007_R1_001	1023	51.61	198.58	108.72	PA14_RS27860	PA14_68340
arcA CDS	1257	Expression: RNA-7_CAGATC_L007_R1_001	1535	62.28	239.65	131.21	PA14_RS27855	PA14_68330
arcD CDS	1449	Expression: RNA-7_CAGATC_L007_R1_001	1499	52.76	203.02	111.16	PA14_RS27850	PA14_68300
dctM CDS	1284	Expression: RNA-7_CAGATC_L007_R1_001	228	9.06	34.85	19.08	PA14_RS27845	PA14_68290
dctQ CDS	633	Expression: RNA-7_CAGATC_L007_R1_001	92	7.41	28.52	15.62	PA14_RS27840	PA14_68280
dctP CDS	996	Expression: RNA-7_CAGATC_L007_R1_001	350	17.92	68.96	37.76	PA14_RS27835	PA14_68260
dctD CDS	1389	Expression: RNA-7_CAGATC_L007_R1_001	357	13.11	50.44	27.62	PA14_RS27830	PA14_68250
dctB CDS	1839	Expression: RNA-7_CAGATC_L007_R1_001	554	15.36	59.12	32.37	PA14_RS27825	PA14_68230
rfbC CDS	546	Expression: RNA-7_CAGATC_L007_R1_001	1119	104.52	402.21	220.21	PA14_RS27820	PA14_68210
rfbA CDS	882	Expression: RNA-7_CAGATC_L007_R1_001	1326	76.67	295.04	161.54	PA14_RS27815	PA14_68200
rfbD CDS	909	Expression: RNA-7_CAGATC_L007_R1_001	1576	88.42	340.25	186.29	PA14_RS27810	PA14_68190
rfbB CDS	1059	Expression: RNA-7_CAGATC_L007_R1_001	2103	101.28	389.72	213.37	PA14_RS27805	PA14_68170
DHA2 family efflux MFS transporter permease subunit CDS	1530	Expression: RNA-7_CAGATC_L007_R1_001	171.5	5.72	22	12.04	PA14_RS27795	PA14_68140
efflux RND transporter periplasmic adaptor subunit CDS	1185	Expression: RNA-7_CAGATC_L007_R1_001	182.5	7.85	30.22	16.55	PA14_RS27790	PA14_68130
efflux transporter outer membrane subunit CDS	1479	Expression: RNA-7_CAGATC_L007_R1_001	378.5	13.05	50.22	27.5	PA14_RS27785	PA14_68120
MarR family transcriptional regulator CDS	471	Expression: RNA-7_CAGATC_L007_R1_001	163.5	17.7	68.13	37.3	PA14_RS27780	PA14_68110
methyltransferase CDS	1221	Expression: RNA-7_CAGATC_L007_R1_001	79	3.3	12.7	6.95	PA14_RS27775	PA14_68100
ABC transporter permease CDS	693	Expression: RNA-7_CAGATC_L007_R1_001	81	5.96	22.94	12.56	PA14_RS27770	PA14_68090
ABC transporter permease CDS	696	Expression: RNA-7_CAGATC_L007_R1_001	123	9.01	34.68	18.99	PA14_RS27765	PA14_68080
ABC transporter substrate-binding protein CDS	753	Expression: RNA-7_CAGATC_L007_R1_001	509	34.47	132.66	72.63	PA14_RS27760	PA14_68070
ABC transporter ATP-binding protein CDS	774	Expression: RNA-7_CAGATC_L007_R1_001	337	22.21	85.45	46.78	PA14_RS27755	PA14_68060
DUF502 domain-containing protein CDS	690	Expression: RNA-7_CAGATC_L007_R1_001	113	8.35	32.14	17.6	PA14_RS27750	PA14_68050
SDR family oxidoreductase CDS	738	Expression: RNA-7_CAGATC_L007_R1_001	428	29.58	113.81	62.31	PA14_RS27745	PA14_68040
oxidoreductase CDS	1086	Expression: RNA-7_CAGATC_L007_R1_001	211.5	9.93	38.22	20.93	PA14_RS27735
oxidative damage protection protein CDS	273	Expression: RNA-7_CAGATC_L007_R1_001	93.5	17.47	67.21	36.8	PA14_RS27730	PA14_68000
mutY CDS	1068	Expression: RNA-7_CAGATC_L007_R1_001	317.5	15.16	58.34	31.94	PA14_RS27725	PA14_67990
AsmA family protein CDS	2253	Expression: RNA-7_CAGATC_L007_R1_001	349.5	7.91	30.44	16.67	PA14_RS27720	PA14_67975
NAD(P)/FAD-dependent oxidoreductase CDS	1107	Expression: RNA-7_CAGATC_L007_R1_001	126	5.8	22.34	12.23	PA14_RS27715	PA14_67970
hypothetical protein CDS	237	Expression: RNA-7_CAGATC_L007_R1_001	57	12.27	47.2	25.84	PA14_RS27710	PA14_67960
acetyl-CoA sensor PanZ family protein CDS	399	Expression: RNA-7_CAGATC_L007_R1_001	30	3.83	14.76	8.08	PA14_RS27705	PA14_67940
hisB CDS	594	Expression: RNA-7_CAGATC_L007_R1_001	568	48.77	187.66	102.75	PA14_RS27700	PA14_67930
hisH CDS	639	Expression: RNA-7_CAGATC_L007_R1_001	651.5	52	200.09	109.55	PA14_RS27695	PA14_67920
DUF2164 domain-containing protein CDS	261	Expression: RNA-7_CAGATC_L007_R1_001	95	18.56	71.43	39.11	PA14_RS27690	PA14_67900
hisA CDS	738	Expression: RNA-7_CAGATC_L007_R1_001	222	15.34	59.03	32.32	PA14_RS27685	PA14_67890
hisF CDS	771	Expression: RNA-7_CAGATC_L007_R1_001	313.5	20.74	79.8	43.69	PA14_RS27680	PA14_67880
ABC transporter substrate-binding protein CDS	747	Expression: RNA-7_CAGATC_L007_R1_001	194	13.24	50.97	27.9	PA14_RS27675	PA14_67860
ABC transporter substrate-binding protein CDS	753	Expression: RNA-7_CAGATC_L007_R1_001	65	4.4	16.94	9.28	PA14_RS27670	PA14_67850
ABC transporter substrate-binding protein CDS	756	Expression: RNA-7_CAGATC_L007_R1_001	102	6.88	26.48	14.5	PA14_RS27665	PA14_67840
hypothetical protein CDS	1482	Expression: RNA-7_CAGATC_L007_R1_001	225	7.74	29.8	16.31	PA14_RS27660	PA14_67830
divergent polysaccharide deacetylase family protein CDS	774	Expression: RNA-7_CAGATC_L007_R1_001	71	4.68	18	9.86	PA14_RS27655	PA14_67820
proteolytic complex protein CptA CDS	1311	Expression: RNA-7_CAGATC_L007_R1_001	438.5	17.06	65.64	35.94	PA14_RS27650	PA14_67810
murein hydrolase activator EnvC CDS	1287	Expression: RNA-7_CAGATC_L007_R1_001	322.5	12.78	49.18	26.92	PA14_RS27645	PA14_67790
CPBP family intramembrane metalloprotease CDS	819	Expression: RNA-7_CAGATC_L007_R1_001	42	2.62	10.06	5.51	PA14_RS27640	PA14_67780
2,3-bisphosphoglycerate-independent phosphoglycerate mutase CDS	1548	Expression: RNA-7_CAGATC_L007_R1_001	441	14.53	55.91	30.61	PA14_RS27635	PA14_67770
rhodanese-like domain-containing protein CDS	420	Expression: RNA-7_CAGATC_L007_R1_001	108	13.11	50.46	27.63	PA14_RS27630	PA14_67750
grxC CDS	255	Expression: RNA-7_CAGATC_L007_R1_001	57.5	11.5	44.25	24.23	PA14_RS27625	PA14_67740
secB CDS	492	Expression: RNA-7_CAGATC_L007_R1_001	281.5	29.18	112.29	61.48	PA14_RS27620	PA14_67720
trmL CDS	462	Expression: RNA-7_CAGATC_L007_R1_001	79.5	8.78	33.77	18.49	PA14_RS27615	PA14_67710
hypothetical protein CDS	468	Expression: RNA-7_CAGATC_L007_R1_001	223.5	24.36	93.72	51.31	PA14_RS27610	PA14_67700
ntrC CDS	1431	Expression: RNA-7_CAGATC_L007_R1_001	210.5	7.5	28.87	15.81	PA14_RS27605	PA14_67680
ntrB CDS	1077	Expression: RNA-7_CAGATC_L007_R1_001	197.5	9.35	35.99	19.7	PA14_RS27600	PA14_67670
DUF4124 domain-containing protein CDS	573	Expression: RNA-7_CAGATC_L007_R1_001	64.5	5.74	22.09	12.09	PA14_RS27595	PA14_67650
DUF4124 domain-containing protein CDS	522	Expression: RNA-7_CAGATC_L007_R1_001	136.5	13.34	51.32	28.1	PA14_RS27590	PA14_67640
mechanosensitive ion channel family protein CDS	2208	Expression: RNA-7_CAGATC_L007_R1_001	240.5	5.56	21.38	11.7	PA14_RS27585	PA14_67630
hypothetical protein CDS	405	Expression: RNA-7_CAGATC_L007_R1_001	126.5	15.93	61.3	33.56	PA14_RS27580	PA14_67620
glnA CDS	1410	Expression: RNA-7_CAGATC_L007_R1_001	1665	60.22	231.74	126.88	PA14_RS27575	PA14_67600
thiI CDS	1455	Expression: RNA-7_CAGATC_L007_R1_001	360	12.62	48.56	26.59	PA14_RS27570	PA14_67580
typA CDS	1818	Expression: RNA-7_CAGATC_L007_R1_001	275	7.71	29.69	16.25	PA14_RS27565	PA14_67560
helix-turn-helix domain-containing protein CDS	426	Expression: RNA-7_CAGATC_L007_R1_001	347	41.54	159.86	87.52	PA14_RS27560	PA14_67550
class I SAM-dependent methyltransferase CDS	585	Expression: RNA-7_CAGATC_L007_R1_001	195	17	65.42	35.82	PA14_RS27555	PA14_67540
DUF2339 domain-containing protein CDS	3606	Expression: RNA-7_CAGATC_L007_R1_001	1322	18.7	71.95	39.39	PA14_RS27550	PA14_67530
DUF3999 domain-containing protein CDS	1395	Expression: RNA-7_CAGATC_L007_R1_001	439	16.05	61.76	33.81	PA14_RS27545	PA14_67520
estA CDS	1941	Expression: RNA-7_CAGATC_L007_R1_001	1752	46.03	177.14	96.99	PA14_RS27540	PA14_67510
gloA CDS	531	Expression: RNA-7_CAGATC_L007_R1_001	411	39.47	151.9	83.17	PA14_RS27535	PA14_67500
class 1 fructose-bisphosphatase CDS	1011	Expression: RNA-7_CAGATC_L007_R1_001	584	29.46	113.36	62.07	PA14_RS27530	PA14_67490
DUF924 family protein CDS	603	Expression: RNA-7_CAGATC_L007_R1_001	383	32.39	124.65	68.25	PA14_RS27525	PA14_67470
bamE CDS	258	Expression: RNA-7_CAGATC_L007_R1_001	508.5	100.52	386.8	211.77	PA14_RS27520	PA14_67460
lipocalin family protein CDS	570	Expression: RNA-7_CAGATC_L007_R1_001	720.5	64.47	248.07	135.82	PA14_RS27515	PA14_67450
formimidoylglutamate deiminase CDS	1362	Expression: RNA-7_CAGATC_L007_R1_001	3705	138.73	533.85	292.29	PA14_RS27510	PA14_67440
hutC CDS	753	Expression: RNA-7_CAGATC_L007_R1_001	2981	201.9	776.92	425.37	PA14_RS27505	PA14_67420
HutD family protein CDS	591	Expression: RNA-7_CAGATC_L007_R1_001	1154	99.58	383.2	209.81	PA14_RS27500	PA14_67410
ABC transporter substrate-binding protein CDS	1023	Expression: RNA-7_CAGATC_L007_R1_001	532	26.52	102.06	55.88	PA14_RS27495	PA14_67400
fatty acid desaturase CDS	939	Expression: RNA-7_CAGATC_L007_R1_001	266	14.45	55.59	30.44	PA14_RS27490	PA14_67380
phosphate/phosphite/phosphonate ABC transporter substrate-binding protein CDS	798	Expression: RNA-7_CAGATC_L007_R1_001	1192	76.18	293.15	160.5	PA14_RS27485	PA14_67370
hutU CDS	1680	Expression: RNA-7_CAGATC_L007_R1_001	1617	49.09	188.89	103.42	PA14_RS27480	PA14_67350
cytosine permease CDS	1443	Expression: RNA-7_CAGATC_L007_R1_001	370	13.08	50.32	27.55	PA14_RS27475	PA14_67340
hutH CDS	1530	Expression: RNA-7_CAGATC_L007_R1_001	238	7.93	30.53	16.71	PA14_RS27470	PA14_67320
amino acid permease CDS	1404	Expression: RNA-7_CAGATC_L007_R1_001	331	12.02	46.27	25.33	PA14_RS27465	PA14_67310
ABC transporter substrate-binding protein CDS	969	Expression: RNA-7_CAGATC_L007_R1_001	306	16.11	61.97	33.93	PA14_RS27460	PA14_67300
proline/glycine betaine ABC transporter permease CDS	852	Expression: RNA-7_CAGATC_L007_R1_001	318.5	19.07	73.36	40.17	PA14_RS27455	PA14_67280
glycine betaine/L-proline ABC transporter ATP-binding protein CDS	831	Expression: RNA-7_CAGATC_L007_R1_001	212.5	13.04	50.18	27.48	PA14_RS27450	PA14_67270
histidine ammonia-lyase CDS	1533	Expression: RNA-7_CAGATC_L007_R1_001	448.5	14.92	57.42	31.44	PA14_RS27445	PA14_67260
imidazolonepropionase CDS	1209	Expression: RNA-7_CAGATC_L007_R1_001	356.5	15.04	57.87	31.68	PA14_RS27440	PA14_67250
hutG CDS	801	Expression: RNA-7_CAGATC_L007_R1_001	209	13.31	51.21	28.04	PA14_RS27435	PA14_67240
type VI secretion system tip protein VgrG CDS	2373	Expression: RNA-7_CAGATC_L007_R1_001	469	10.08	38.79	21.24	PA14_RS27430	PA14_67230
type VI secrection system-dependent phospholipase D effector PldB CDS	2238	Expression: RNA-7_CAGATC_L007_R1_001	412	9.39	36.13	19.78	PA14_RS27425	PA14_67220
sel1 repeat family protein CDS	876	Expression: RNA-7_CAGATC_L007_R1_001	310	18.05	69.45	38.02	PA14_RS31055	PA14_67210
sel1 repeat family protein CDS	870	Expression: RNA-7_CAGATC_L007_R1_001	237	13.89	53.46	29.27	PA14_RS27420	PA14_67200
sel1 repeat family protein CDS	870	Expression: RNA-7_CAGATC_L007_R1_001	103.5	6.07	23.35	12.78	PA14_RS27415	PA14_67190
sel1 repeat family protein CDS	870	Expression: RNA-7_CAGATC_L007_R1_001	222.5	13.04	50.19	27.48	PA14_RS31050	PA14_67180
LysR family transcriptional regulator CDS	957	Expression: RNA-7_CAGATC_L007_R1_001	370	19.72	75.88	41.54	PA14_RS27410	PA14_67170
D-amino acid dehydrogenase CDS	1251	Expression: RNA-7_CAGATC_L007_R1_001	601.5	24.52	94.36	51.66	PA14_RS27405	PA14_67150
RidA family protein CDS	351	Expression: RNA-7_CAGATC_L007_R1_001	355.5	51.65	198.77	108.83	PA14_RS27400	PA14_67140
transporter substrate-binding domain-containing protein CDS	900	Expression: RNA-7_CAGATC_L007_R1_001	134.5	7.62	29.33	16.06	PA14_RS27395	PA14_67130
NUDIX hydrolase CDS	477	Expression: RNA-7_CAGATC_L007_R1_001	119.5	12.78	49.17	26.92	PA14_RS27390	PA14_67120
pip CDS	972	Expression: RNA-7_CAGATC_L007_R1_001	383.5	20.12	77.43	42.39	PA14_RS27385	PA14_67110
D-tyrosyl-tRNA(Tyr) deacylase CDS	438	Expression: RNA-7_CAGATC_L007_R1_001	165.5	19.27	74.15	40.6	PA14_RS27380	PA14_67100
glucan biosynthesis protein G CDS	1578	Expression: RNA-7_CAGATC_L007_R1_001	807	26.08	100.36	54.95	PA14_RS27375	PA14_67090
mdoH CDS	2586	Expression: RNA-7_CAGATC_L007_R1_001	1043	20.57	79.15	43.34	PA14_RS27370	PA14_67065
transporter substrate-binding domain-containing protein CDS	801	Expression: RNA-7_CAGATC_L007_R1_001	165	10.51	40.43	22.13	PA14_RS27365	PA14_67050
amino acid ABC transporter permease CDS	963	Expression: RNA-7_CAGATC_L007_R1_001	129.5	6.86	26.39	14.45	PA14_RS27360	PA14_67040
amino acid ABC transporter ATP-binding protein CDS	735	Expression: RNA-7_CAGATC_L007_R1_001	185	12.84	49.4	27.04	PA14_RS27355	PA14_67030
UPF0158 family protein CDS	462	Expression: RNA-7_CAGATC_L007_R1_001	93.5	10.32	39.72	21.75	PA14_RS27350	PA14_67020
methyl-accepting chemotaxis protein CDS	1944	Expression: RNA-7_CAGATC_L007_R1_001	81	2.13	8.18	4.48	PA14_RS27345	PA14_67010
16S rRNA (uracil(1498)-N(3))-methyltransferase CDS	708	Expression: RNA-7_CAGATC_L007_R1_001	85.5	6.16	23.7	12.98	PA14_RS27340	PA14_66990
tatC CDS	804	Expression: RNA-7_CAGATC_L007_R1_001	134.5	8.53	32.83	17.97	PA14_RS27335	PA14_66980
tatB CDS	426	Expression: RNA-7_CAGATC_L007_R1_001	248.5	29.75	114.48	62.68	PA14_RS27330	PA14_66970
twin-arginine translocase TatA/TatE family subunit CDS	249	Expression: RNA-7_CAGATC_L007_R1_001	438.5	89.81	345.61	189.22	PA14_RS27325	PA14_66960
phosphoribosyl-ATP diphosphatase CDS	336	Expression: RNA-7_CAGATC_L007_R1_001	241	36.58	140.76	77.07	PA14_RS27320	PA14_66950
hisI CDS	405	Expression: RNA-7_CAGATC_L007_R1_001	600	75.56	290.74	159.18	PA14_RS27315	PA14_66940
ubiB CDS	1602	Expression: RNA-7_CAGATC_L007_R1_001	400.5	12.75	49.06	26.86	PA14_RS27310	PA14_66920
SCP2 domain-containing protein CDS	627	Expression: RNA-7_CAGATC_L007_R1_001	215	17.49	67.29	36.84	PA14_RS27305	PA14_66910
ubiE CDS	771	Expression: RNA-7_CAGATC_L007_R1_001	348.5	23.05	88.71	48.57	PA14_RS27300	PA14_66900
polyhydroxyalkanoic acid system family protein CDS	276	Expression: RNA-7_CAGATC_L007_R1_001	203	37.51	144.34	79.03	PA14_RS27295	PA14_66890
phasin family protein CDS	417	Expression: RNA-7_CAGATC_L007_R1_001	2205.5	269.74	1037.96	568.29	PA14_RS27290	PA14_66880
phasin family protein CDS	930	Expression: RNA-7_CAGATC_L007_R1_001	4997	274.03	1054.48	577.33	PA14_RS27285	PA14_66875
TetR/AcrR family transcriptional regulator CDS	618	Expression: RNA-7_CAGATC_L007_R1_001	674.5	55.66	214.19	117.27	PA14_RS27280	PA14_66850
phaC CDS	1683	Expression: RNA-7_CAGATC_L007_R1_001	1774	53.76	206.86	113.26	PA14_RS27275	PA14_66840
phaZ CDS	858	Expression: RNA-7_CAGATC_L007_R1_001	817	48.56	186.87	102.31	PA14_RS27270	PA14_66830
phaC CDS	1680	Expression: RNA-7_CAGATC_L007_R1_001	970	29.45	113.31	62.04	PA14_RS27265	PA14_66820
DUF971 domain-containing protein CDS	372	Expression: RNA-7_CAGATC_L007_R1_001	166	22.76	87.57	47.95	PA14_RS27260	PA14_66800
hslU CDS	1344	Expression: RNA-7_CAGATC_L007_R1_001	778	29.52	113.6	62.2	PA14_RS27255	PA14_66790
hslV CDS	534	Expression: RNA-7_CAGATC_L007_R1_001	511	48.8	187.8	102.82	PA14_RS27250	PA14_66770
SPOR domain-containing protein CDS	696	Expression: RNA-7_CAGATC_L007_R1_001	246.5	18.06	69.51	38.05	PA14_RS27245	PA14_66760
argS CDS	1764	Expression: RNA-7_CAGATC_L007_R1_001	907.5	26.24	100.96	55.28	PA14_RS27240	PA14_66750
primosomal protein N' CDS	2220	Expression: RNA-7_CAGATC_L007_R1_001	181	4.16	16	8.76	PA14_RS27235	PA14_66720
rpmE CDS	216	Expression: RNA-7_CAGATC_L007_R1_001	2395	565.49	2176.02	1191.38	PA14_RS27230	PA14_66710
thermonuclease family protein CDS	768	Expression: RNA-7_CAGATC_L007_R1_001	1328	88.19	339.35	185.8	PA14_RS27225	PA14_66700
M48 family metalloprotease CDS	1440	Expression: RNA-7_CAGATC_L007_R1_001	2327	82.41	317.14	173.63	PA14_RS27220	PA14_66690
malic enzyme CDS	1269	Expression: RNA-7_CAGATC_L007_R1_001	707	28.41	109.34	59.86	PA14_RS27215	PA14_66680
penicillin-binding protein 1A CDS	2472	Expression: RNA-7_CAGATC_L007_R1_001	860	17.74	68.27	37.38	PA14_RS27210	PA14_66670
type IV pilus assembly protein PilM CDS	1065	Expression: RNA-7_CAGATC_L007_R1_001	2734.5	130.95	503.89	275.89	PA14_RS27205	PA14_66660
pilN CDS	597	Expression: RNA-7_CAGATC_L007_R1_001	424	36.22	139.38	76.31	PA14_RS27200	PA14_66650
pilO CDS	624	Expression: RNA-7_CAGATC_L007_R1_001	440.5	36	138.54	75.85	PA14_RS27195	PA14_66640
pilP CDS	525	Expression: RNA-7_CAGATC_L007_R1_001	490	47.6	183.17	100.29	PA14_RS27190	PA14_66630
pilQ CDS	2133	Expression: RNA-7_CAGATC_L007_R1_001	2360	56.43	217.14	118.88	PA14_RS27185	PA14_66620
aroK CDS	519	Expression: RNA-7_CAGATC_L007_R1_001	1490	146.42	563.42	308.47	PA14_RS27180	PA14_66610
aroB CDS	1107	Expression: RNA-7_CAGATC_L007_R1_001	354	16.31	62.76	34.36	PA14_RS27175	PA14_66600
AAA family ATPase CDS	1656	Expression: RNA-7_CAGATC_L007_R1_001	1680	51.74	199.09	109.01	PA14_RS27170	PA14_66580
gltB CDS	4446	Expression: RNA-7_CAGATC_L007_R1_001	1832	21.01	80.87	44.27	PA14_RS27165	PA14_66570
FAD-dependent oxidoreductase CDS	1434	Expression: RNA-7_CAGATC_L007_R1_001	405	14.4	55.43	30.35	PA14_RS27160	PA14_66560
hemE CDS	1068	Expression: RNA-7_CAGATC_L007_R1_001	191	9.12	35.1	19.22	PA14_RS27155	PA14_66550
hypothetical protein CDS	981	Expression: RNA-7_CAGATC_L007_R1_001	122	6.34	24.41	13.36	PA14_RS27150	PA14_66540
AraC family transcriptional regulator CDS	1074	Expression: RNA-7_CAGATC_L007_R1_001	177	8.41	32.34	17.71	PA14_RS27145	PA14_66530
SDR family NAD(P)-dependent oxidoreductase CDS	930	Expression: RNA-7_CAGATC_L007_R1_001	162	8.88	34.19	18.72	PA14_RS27140	PA14_66520
MFS transporter CDS	1317	Expression: RNA-7_CAGATC_L007_R1_001	2415	93.52	359.87	197.03	PA14_RS27135	PA14_66510
LysR family transcriptional regulator CDS	906	Expression: RNA-7_CAGATC_L007_R1_001	225	12.67	48.74	26.68	PA14_RS27130	PA14_66490
ParA family protein CDS	768	Expression: RNA-7_CAGATC_L007_R1_001	2257.5	149.91	576.87	315.84	PA14_RS27125	PA14_66480
universal stress protein CDS	816	Expression: RNA-7_CAGATC_L007_R1_001	2514.5	157.16	604.75	331.1	PA14_RS27120	PA14_66460
YiiD C-terminal domain-containing protein CDS	453	Expression: RNA-7_CAGATC_L007_R1_001	496	55.84	214.88	117.65	PA14_RS27115	PA14_66450
bifunctional O-acetylhomoserine aminocarboxypropyltransferase/cysteine synthase CDS	1278	Expression: RNA-7_CAGATC_L007_R1_001	212	8.46	32.55	17.82	PA14_RS27110	PA14_66440
sulfite exporter TauE/SafE family protein CDS	975	Expression: RNA-7_CAGATC_L007_R1_001	278	14.54	55.96	30.64	PA14_RS27105	PA14_66420
YdiU family protein CDS	1461	Expression: RNA-7_CAGATC_L007_R1_001	304	10.61	40.84	22.36	PA14_RS27100	PA14_66410
mscK CDS	3357	Expression: RNA-7_CAGATC_L007_R1_001	556	8.45	32.5	17.8	PA14_RS27095	PA14_66400
potassium/proton antiporter CDS	1743	Expression: RNA-7_CAGATC_L007_R1_001	96	2.81	10.81	5.92	PA14_RS27090	PA14_66380
acyl-CoA dehydrogenase CDS	1803	Expression: RNA-7_CAGATC_L007_R1_001	556	15.73	60.52	33.13	PA14_RS27085	PA14_66350
23S rRNA (adenine(2030)-N(6))-methyltransferase RlmJ CDS	837	Expression: RNA-7_CAGATC_L007_R1_001	1151.5	70.16	269.99	147.82	PA14_RS27080	PA14_66340
msrA CDS	648	Expression: RNA-7_CAGATC_L007_R1_001	1139.5	89.68	345.1	188.95	PA14_RS27075	PA14_66330
phosphodiesterase DipA CDS	2700	Expression: RNA-7_CAGATC_L007_R1_001	826	15.6	60.04	32.87	PA14_RS27070	PA14_66320
aceF CDS	1644	Expression: RNA-7_CAGATC_L007_R1_001	969	30.06	115.67	63.33	PA14_RS27065	PA14_66310
aceE CDS	2649	Expression: RNA-7_CAGATC_L007_R1_001	1937	37.29	143.5	78.57	PA14_RS27060	PA14_66290
glnE CDS	2949	Expression: RNA-7_CAGATC_L007_R1_001	1537	26.58	102.28	56	PA14_RS27055	PA14_66270
ilvE CDS	924	Expression: RNA-7_CAGATC_L007_R1_001	1599	88.26	339.62	185.94	PA14_RS27050	PA14_66260
waaF CDS	1038	Expression: RNA-7_CAGATC_L007_R1_001	794	39.01	150.12	82.19	PA14_RS27045	PA14_66250
waaC CDS	1065	Expression: RNA-7_CAGATC_L007_R1_001	757.5	36.27	139.59	76.42	PA14_RS27040	PA14_66240
glycosyltransferase family 4 protein CDS	1122	Expression: RNA-7_CAGATC_L007_R1_001	743	33.77	129.96	71.15	PA14_RS27035	PA14_66230
rfaP CDS	807	Expression: RNA-7_CAGATC_L007_R1_001	368.5	23.29	89.61	49.06	PA14_RS27030	PA14_66220
hypothetical protein CDS	735	Expression: RNA-7_CAGATC_L007_R1_001	624	43.3	166.61	91.22	PA14_RS27025	PA14_66210
lipopolysaccharide kinase InaA family protein CDS	759	Expression: RNA-7_CAGATC_L007_R1_001	558.5	37.53	144.41	79.06	PA14_RS27020	PA14_66200
serine/threonine protein kinase CDS	1479	Expression: RNA-7_CAGATC_L007_R1_001	1062.5	36.64	140.98	77.19	PA14_RS27015	PA14_66190
carbamoyltransferase CDS	1758	Expression: RNA-7_CAGATC_L007_R1_001	1233	35.77	137.64	75.36	PA14_RS27010	PA14_66170
glycosyltransferase CDS	1137	Expression: RNA-7_CAGATC_L007_R1_001	953.5	42.77	164.58	90.11	PA14_RS27005	PA14_66160
antimicrobial resistance protein Mig-14 CDS	897	Expression: RNA-7_CAGATC_L007_R1_001	715	40.65	156.43	85.65	PA14_RS27000	PA14_66150
PIG-L family deacetylase CDS	1419	Expression: RNA-7_CAGATC_L007_R1_001	433.5	15.58	59.95	32.83	PA14_RS26995	PA14_66140
glycosyltransferase CDS	957	Expression: RNA-7_CAGATC_L007_R1_001	1199	63.9	245.88	134.62	PA14_RS26990	PA14_66120
alpha-1,3-rhamnosyltransferase CDS	885	Expression: RNA-7_CAGATC_L007_R1_001	843.5	48.61	187.05	102.41	PA14_RS26985	PA14_66110
O-antigen ligase family protein CDS	1200	Expression: RNA-7_CAGATC_L007_R1_001	220	9.35	35.98	19.7	PA14_RS26980	PA14_66100
hypothetical protein CDS	651	Expression: RNA-7_CAGATC_L007_R1_001	184.5	14.45	55.62	30.45	PA14_RS26975	PA14_66090
msbA CDS	1812	Expression: RNA-7_CAGATC_L007_R1_001	709	19.96	76.79	42.04	PA14_RS26970	PA14_66080
hldE CDS	1425	Expression: RNA-7_CAGATC_L007_R1_001	1078	38.58	148.46	81.28	PA14_RS26965	PA14_66060
acyl-CoA dehydrogenase family protein CDS	1290	Expression: RNA-7_CAGATC_L007_R1_001	140	5.53	21.3	11.66	PA14_RS26960	PA14_66050
acyl-CoA dehydrogenase family protein CDS	1209	Expression: RNA-7_CAGATC_L007_R1_001	116.5	4.91	18.91	10.35	PA14_RS26955	PA14_66040
hypothetical protein CDS	921	Expression: RNA-7_CAGATC_L007_R1_001	180.5	10	38.46	21.06	PA14_RS26950	PA14_66020
aldo/keto reductase CDS	813	Expression: RNA-7_CAGATC_L007_R1_001	75	4.7	18.1	9.91	PA14_RS26945	PA14_66010
FAD-dependent oxidoreductase CDS	1176	Expression: RNA-7_CAGATC_L007_R1_001	129	5.59	21.53	11.79	PA14_RS26940	PA14_66000
multidrug efflux SMR transporter CDS	333	Expression: RNA-7_CAGATC_L007_R1_001	36	5.51	21.22	11.62	PA14_RS26935	PA14_65990
LysR family transcriptional regulator CDS	885	Expression: RNA-7_CAGATC_L007_R1_001	178	10.26	39.47	21.61	PA14_RS26930	PA14_65970
waaA CDS	1278	Expression: RNA-7_CAGATC_L007_R1_001	273	10.89	41.92	22.95	PA14_RS26925	PA14_65960
cupin domain-containing protein CDS	600	Expression: RNA-7_CAGATC_L007_R1_001	98	8.33	32.05	17.55	PA14_RS26920	PA14_65950
FAD-dependent oxidoreductase CDS	1947	Expression: RNA-7_CAGATC_L007_R1_001	223	5.84	22.48	12.31	PA14_RS26915	PA14_65940
ABC transporter substrate-binding protein CDS	1092	Expression: RNA-7_CAGATC_L007_R1_001	21	0.98	3.77	2.07	PA14_RS26910	PA14_65920
TetR family transcriptional regulator C-terminaldomain-containing protein CDS	648	Expression: RNA-7_CAGATC_L007_R1_001	281	22.12	85.1	46.59	PA14_RS26905	PA14_65900
two-component system response regulator AruR CDS	735	Expression: RNA-7_CAGATC_L007_R1_001	173	12	46.19	25.29	PA14_RS26900	PA14_65880
transporter substrate-binding domain-containing protein CDS	777	Expression: RNA-7_CAGATC_L007_R1_001	247	16.21	62.39	34.16	PA14_RS26895	PA14_65870
response regulator CDS	2253	Expression: RNA-7_CAGATC_L007_R1_001	361	8.17	31.45	17.22	PA14_RS26890	PA14_65860
amino acid permease CDS	1413	Expression: RNA-7_CAGATC_L007_R1_001	77	2.78	10.69	5.86	PA14_RS26885	PA14_65850
enoyl-CoA hydratase/isomerase family protein CDS	792	Expression: RNA-7_CAGATC_L007_R1_001	18	1.16	4.46	2.44	PA14_RS26880	PA14_65840
acyl-CoA dehydrogenase family protein CDS	1161	Expression: RNA-7_CAGATC_L007_R1_001	43	1.89	7.27	3.98	PA14_RS26875	PA14_65820
acetate--CoA ligase family protein CDS	2091	Expression: RNA-7_CAGATC_L007_R1_001	61	1.49	5.73	3.13	PA14_RS26870	PA14_65810
5-guanidino-2-oxopentanoate decarboxylase CDS	1680	Expression: RNA-7_CAGATC_L007_R1_001	238	7.23	27.8	15.22	PA14_RS26865	PA14_65795
arginine--pyruvate transaminase AruH CDS	1182	Expression: RNA-7_CAGATC_L007_R1_001	221	9.54	36.69	20.09	PA14_RS26860	PA14_65770
NAD(P)H-dependent oxidoreductase CDS	705	Expression: RNA-7_CAGATC_L007_R1_001	278	20.11	77.39	42.37	PA14_RS26855	PA14_65760
opmH CDS	1449	Expression: RNA-7_CAGATC_L007_R1_001	794	27.95	107.54	58.88	PA14_RS26850	PA14_65750
thiC CDS	1884	Expression: RNA-7_CAGATC_L007_R1_001	278	7.53	28.96	15.85	PA14_RS26845	PA14_65740
RsiV family protein CDS	747	Expression: RNA-7_CAGATC_L007_R1_001	181	12.36	47.55	26.04	PA14_RS26840	PA14_65720
NUDIX domain-containing protein CDS	618	Expression: RNA-7_CAGATC_L007_R1_001	1387.5	114.5	440.61	241.24	PA14_RS26835	PA14_65710
DUF1249 domain-containing protein CDS	459	Expression: RNA-7_CAGATC_L007_R1_001	419.5	46.61	179.36	98.2	PA14_RS26830	PA14_65700
cpdA CDS	819	Expression: RNA-7_CAGATC_L007_R1_001	199	12.39	47.68	26.11	PA14_RS26825	PA14_65690
alpha/beta fold hydrolase CDS	621	Expression: RNA-7_CAGATC_L007_R1_001	158.5	13.02	50.09	27.42	PA14_RS26820	PA14_65670
parE CDS	1890	Expression: RNA-7_CAGATC_L007_R1_001	479	12.93	49.74	27.23	PA14_RS26815	PA14_65660
esterase-like activity of phytase family protein CDS	1014	Expression: RNA-7_CAGATC_L007_R1_001	333	16.75	64.45	35.29	PA14_RS26810	PA14_65640
TIGR02281 family clan AA aspartic protease CDS	525	Expression: RNA-7_CAGATC_L007_R1_001	312	30.31	116.63	63.86	PA14_RS26805	PA14_65630
parC CDS	2265	Expression: RNA-7_CAGATC_L007_R1_001	2221.5	50.02	192.48	105.38	PA14_RS26800	PA14_65605
membrane integrity-associated transporter subunit PqiC CDS	711	Expression: RNA-7_CAGATC_L007_R1_001	775	55.59	213.92	117.12	PA14_RS26795	PA14_65590
metal-dependent hydrolase CDS	537	Expression: RNA-7_CAGATC_L007_R1_001	111.5	10.59	40.75	22.31	PA14_RS26790	PA14_65580
hypothetical protein CDS	1539	Expression: RNA-7_CAGATC_L007_R1_001	650.5	21.56	82.95	45.42	PA14_RS26785	PA14_65570
serB CDS	1290	Expression: RNA-7_CAGATC_L007_R1_001	462	18.27	70.29	38.48	PA14_RS26780	PA14_65560
cyclic di-GMP-binding protein FimX CDS	2076	Expression: RNA-7_CAGATC_L007_R1_001	751	18.45	70.99	38.87	PA14_RS26775	PA14_65540
cyclic-di-GMP receptor FimW CDS	1824	Expression: RNA-7_CAGATC_L007_R1_001	643	17.98	69.18	37.88	PA14_RS26770	PA14_65520
psd CDS	870	Expression: RNA-7_CAGATC_L007_R1_001	237	13.89	53.46	29.27	PA14_RS26765	PA14_65500
thiosulfate sulfurtransferase CDS	816	Expression: RNA-7_CAGATC_L007_R1_001	153	9.56	36.8	20.15	PA14_RS26760	PA14_65480
HDOD domain-containing protein CDS	1512	Expression: RNA-7_CAGATC_L007_R1_001	597	20.14	77.49	42.43	PA14_RS26755	PA14_65470
motA CDS	852	Expression: RNA-7_CAGATC_L007_R1_001	320	19.15	73.71	40.36	PA14_RS26750	PA14_65450
motB CDS	1044	Expression: RNA-7_CAGATC_L007_R1_001	316	15.44	59.4	32.52	PA14_RS26745	PA14_65430
rsgA CDS	1020	Expression: RNA-7_CAGATC_L007_R1_001	466	23.3	89.66	49.09	PA14_RS26740	PA14_65420
orn CDS	543	Expression: RNA-7_CAGATC_L007_R1_001	885	83.12	319.86	175.12	PA14_RS26735	PA14_65410
queG CDS	1086	Expression: RNA-7_CAGATC_L007_R1_001	721	33.86	130.29	71.34	PA14_RS26730	PA14_65400
bifunctional ADP-dependent NAD(P)H-hydrate dehydratase/NAD(P)H-hydrate epimerase CDS	1509	Expression: RNA-7_CAGATC_L007_R1_001	1053.5	35.61	137.01	75.01	PA14_RS26725	PA14_65390
tsaE CDS	468	Expression: RNA-7_CAGATC_L007_R1_001	493	53.72	206.73	113.19	PA14_RS26720	PA14_65380
N-acetylmuramoyl-L-alanine amidase AmiB CDS	1428	Expression: RNA-7_CAGATC_L007_R1_001	1168.5	41.73	160.59	87.92	PA14_RS26715	PA14_65370
mutL CDS	1902	Expression: RNA-7_CAGATC_L007_R1_001	2042	54.75	210.7	115.36	PA14_RS26710	PA14_65350
miaA CDS	972	Expression: RNA-7_CAGATC_L007_R1_001	5727	300.49	1156.3	633.08	PA14_RS26705	PA14_65320
hfq CDS	249	Expression: RNA-7_CAGATC_L007_R1_001	7843	1606.4	6181.5	3384.41	PA14_RS26700	PA14_65310
hflX CDS	1302	Expression: RNA-7_CAGATC_L007_R1_001	6210	243.25	936.03	512.48	PA14_RS26695	PA14_65300
hflK CDS	1203	Expression: RNA-7_CAGATC_L007_R1_001	2624	111.24	428.06	234.37	PA14_RS26690	PA14_65280
hflC CDS	870	Expression: RNA-7_CAGATC_L007_R1_001	2293	134.42	517.24	283.19	PA14_RS26685	PA14_65270
DUF2065 domain-containing protein CDS	186	Expression: RNA-7_CAGATC_L007_R1_001	1099.5	301.48	1160.09	635.16	PA14_RS26680	PA14_65260
ATP phosphoribosyltransferase regulatory subunit CDS	1185	Expression: RNA-7_CAGATC_L007_R1_001	1855.5	79.86	307.29	168.25	PA14_RS26675	PA14_65250
adenylosuccinate synthase CDS	1293	Expression: RNA-7_CAGATC_L007_R1_001	1900	74.94	288.38	157.89	PA14_RS26670	PA14_65230
rnr CDS	2724	Expression: RNA-7_CAGATC_L007_R1_001	2883.5	53.99	207.74	113.74	PA14_RS26655	PA14_65200
rlmB CDS	747	Expression: RNA-7_CAGATC_L007_R1_001	803.5	54.86	211.09	115.58	PA14_RS26650	PA14_65190
rpsF CDS	420	Expression: RNA-7_CAGATC_L007_R1_001	1195.5	145.17	558.61	305.84	PA14_RS26645	PA14_65180
rpsR CDS	231	Expression: RNA-7_CAGATC_L007_R1_001	581	128.27	493.6	270.25	PA14_RS26640	PA14_65170
hypothetical protein CDS	870	Expression: RNA-7_CAGATC_L007_R1_001	2259.5	132.45	509.69	279.06	PA14_RS26635	PA14_65160
rplI CDS	447	Expression: RNA-7_CAGATC_L007_R1_001	1211	138.17	531.68	291.1	PA14_RS26630	PA14_65150
dnaB CDS	1395	Expression: RNA-7_CAGATC_L007_R1_001	312	11.41	43.89	24.03	PA14_RS26625	PA14_65130
alr CDS	1077	Expression: RNA-7_CAGATC_L007_R1_001	229	10.84	41.73	22.85	PA14_RS26620	PA14_65110
sensor domain-containing diguanylate cyclase CDS	1902	Expression: RNA-7_CAGATC_L007_R1_001	262	7.03	27.03	14.8	PA14_RS26615	PA14_65090
YgiQ family radical SAM protein CDS	2244	Expression: RNA-7_CAGATC_L007_R1_001	289	6.57	25.27	13.84	PA14_RS26610	PA14_65080
circularly permuted type 2 ATP-grasp protein CDS	2499	Expression: RNA-7_CAGATC_L007_R1_001	393	8.02	30.86	16.9	PA14_RS26605	PA14_65060
transglutaminase family protein CDS	936	Expression: RNA-7_CAGATC_L007_R1_001	161	8.77	33.76	18.48	PA14_RS26600	PA14_65050
mechanosensitive ion channel family protein CDS	852	Expression: RNA-7_CAGATC_L007_R1_001	273	16.34	62.88	34.43	PA14_RS26595	PA14_65040
peptidoglycan DD-metalloendopeptidase family protein CDS	696	Expression: RNA-7_CAGATC_L007_R1_001	216	15.83	60.91	33.35	PA14_RS26590	PA14_65030
TIGR00730 family Rossman fold protein CDS	588	Expression: RNA-7_CAGATC_L007_R1_001	99	8.59	33.04	18.09	PA14_RS26585	PA14_65010
azu CDS	447	Expression: RNA-7_CAGATC_L007_R1_001	3553	405.38	1559.91	854.06	PA14_RS26580	PA14_65000
cholinesterase ChoE CDS	924	Expression: RNA-7_CAGATC_L007_R1_001	521	28.76	110.66	60.59	PA14_RS26575	PA14_64990
nadE CDS	828	Expression: RNA-7_CAGATC_L007_R1_001	178.5	10.99	42.31	23.16	PA14_RS26570	PA14_64980
pncB CDS	1200	Expression: RNA-7_CAGATC_L007_R1_001	106	4.51	17.34	9.49	PA14_RS26565	PA14_64960
nicotinamidase CDS	660	Expression: RNA-7_CAGATC_L007_R1_001	21.5	1.66	6.39	3.5	PA14_RS26560	PA14_64950
nicotinate-nicotinamide nucleotide adenylyltransferase CDS	603	Expression: RNA-7_CAGATC_L007_R1_001	5326.5	450.5	1733.55	949.13	PA14_RS26555	PA14_64940
NUDIX hydrolase CDS	696	Expression: RNA-7_CAGATC_L007_R1_001	3027	221.81	853.52	467.31	PA14_RS26550	PA14_64930
methyl-accepting chemotaxis protein CDS	1626	Expression: RNA-7_CAGATC_L007_R1_001	3023.5	94.83	364.92	199.8	PA14_RS26545	PA14_64920
LysR family transcriptional regulator CDS	939	Expression: RNA-7_CAGATC_L007_R1_001	96	5.21	20.06	10.99	PA14_RS26540	PA14_64910
branched-chain amino acid ABC transporter substrate-binding protein CDS	1125	Expression: RNA-7_CAGATC_L007_R1_001	706	32.01	123.16	67.43	PA14_RS26535	PA14_64900
branched-chain amino acid ABC transporter permease CDS	915	Expression: RNA-7_CAGATC_L007_R1_001	140	7.8	30.03	16.44	PA14_RS26530	PA14_64890
livM CDS	1278	Expression: RNA-7_CAGATC_L007_R1_001	104.5	4.17	16.05	8.79	PA14_RS26525	PA14_64880
ATP-binding cassette domain-containing protein CDS	873	Expression: RNA-7_CAGATC_L007_R1_001	106	6.19	23.83	13.05	PA14_RS26520	PA14_64870
ABC transporter ATP-binding protein CDS	717	Expression: RNA-7_CAGATC_L007_R1_001	215.5	15.33	58.98	32.29	PA14_RS26515	PA14_64860
ornithine cyclodeaminase family protein CDS	894	Expression: RNA-7_CAGATC_L007_R1_001	179	10.21	39.29	21.51	PA14_RS26510	PA14_64850
SDR family oxidoreductase CDS	762	Expression: RNA-7_CAGATC_L007_R1_001	103	6.89	26.53	14.52	PA14_RS26505	PA14_64840
GntR family transcriptional regulator CDS	714	Expression: RNA-7_CAGATC_L007_R1_001	274.5	19.61	75.45	41.31	PA14_RS26500	PA14_64820
PDR/VanB family oxidoreductase CDS	954	Expression: RNA-7_CAGATC_L007_R1_001	192.5	10.29	39.6	21.68	PA14_RS26495	PA14_64810
aromatic ring-hydroxylating dioxygenase subunit alpha CDS	1056	Expression: RNA-7_CAGATC_L007_R1_001	107	5.17	19.89	10.89	PA14_RS26490	PA14_64800
MFS transporter CDS	1335	Expression: RNA-7_CAGATC_L007_R1_001	52	1.99	7.64	4.19	PA14_RS26485	PA14_64790
LysR family transcriptional regulator CDS	897	Expression: RNA-7_CAGATC_L007_R1_001	76	4.32	16.63	9.1	PA14_RS26480	PA14_64780
benzoylformate decarboxylase CDS	1599	Expression: RNA-7_CAGATC_L007_R1_001	80	2.55	9.82	5.38	PA14_RS26475	PA14_64770
aromatic acid/H+ symport family MFS transporter CDS	1341	Expression: RNA-7_CAGATC_L007_R1_001	143	5.44	20.93	11.46	PA14_RS26470	PA14_64750
aldehyde dehydrogenase family protein CDS	1470	Expression: RNA-7_CAGATC_L007_R1_001	583	20.23	77.83	42.61	PA14_RS26465	PA14_64740
OprD family porin CDS	1254	Expression: RNA-7_CAGATC_L007_R1_001	72	2.93	11.27	6.17	PA14_RS26460	PA14_64720
TonB-dependent receptor CDS	2970	Expression: RNA-7_CAGATC_L007_R1_001	172	2.95	11.37	6.22	PA14_RS26455	PA14_64710
sigma-70 family RNA polymerase sigma factor CDS	537	Expression: RNA-7_CAGATC_L007_R1_001	60.5	5.75	22.11	12.11	PA14_RS26450	PA14_64700
FecR family protein CDS	1023	Expression: RNA-7_CAGATC_L007_R1_001	214	10.67	41.05	22.48	PA14_RS26445	PA14_64690
HupE/UreJ family protein CDS	573	Expression: RNA-7_CAGATC_L007_R1_001	36.5	3.25	12.5	6.84	PA14_RS26440	PA14_64680
ureG CDS	615	Expression: RNA-7_CAGATC_L007_R1_001	49	4.06	15.64	8.56	PA14_RS26435	PA14_64670
urease accessory protein UreF CDS	672	Expression: RNA-7_CAGATC_L007_R1_001	74.5	5.65	21.76	11.91	PA14_RS26430	PA14_64660
ureE CDS	504	Expression: RNA-7_CAGATC_L007_R1_001	59.5	6.02	23.17	12.68	PA14_RS26425	PA14_64650
desT CDS	630	Expression: RNA-7_CAGATC_L007_R1_001	66	5.34	20.56	11.26	PA14_RS26420	PA14_64640
ferredoxin reductase CDS	1101	Expression: RNA-7_CAGATC_L007_R1_001	124	5.74	22.1	12.1	PA14_RS26415	PA14_64620
desB CDS	1113	Expression: RNA-7_CAGATC_L007_R1_001	36	1.65	6.35	3.48	PA14_RS26410	PA14_64610
MFS transporter CDS	1317	Expression: RNA-7_CAGATC_L007_R1_001	157	6.08	23.4	12.81	PA14_RS26405	PA14_64590
heavy metal sensor histidine kinase CDS	1392	Expression: RNA-7_CAGATC_L007_R1_001	79.5	2.91	11.21	6.14	PA14_RS26400	PA14_64580
heavy metal response regulator transcription factor CDS	690	Expression: RNA-7_CAGATC_L007_R1_001	34.5	2.55	9.81	5.37	PA14_RS26395	PA14_64570
hypothetical protein CDS	624	Expression: RNA-7_CAGATC_L007_R1_001	30	2.45	9.44	5.17	PA14_RS26390	PA14_64560
cytochrome b/b6 domain-containing protein CDS	615	Expression: RNA-7_CAGATC_L007_R1_001	19.5	1.62	6.22	3.41	PA14_RS26385	PA14_64550
molybdopterin-binding protein CDS	768	Expression: RNA-7_CAGATC_L007_R1_001	114.5	7.6	29.26	16.02	PA14_RS26380	PA14_64540
hypothetical protein CDS	342	Expression: RNA-7_CAGATC_L007_R1_001	141	21.03	80.91	44.3	PA14_RS26375	PA14_64530
bacterioferritin CDS	534	Expression: RNA-7_CAGATC_L007_R1_001	873	83.38	320.84	175.66	PA14_RS26370	PA14_64520
AsmA family protein CDS	2070	Expression: RNA-7_CAGATC_L007_R1_001	1616	39.81	153.21	83.88	PA14_RS26365	PA14_64510
brlR CDS	813	Expression: RNA-7_CAGATC_L007_R1_001	397	24.9	95.83	52.47	PA14_RS26360	PA14_64500
Rho termination factor N-terminal domain-containing protein CDS	408	Expression: RNA-7_CAGATC_L007_R1_001	1326.5	165.81	638.05	349.34	PA14_RS26355	PA14_64490
osmE CDS	345	Expression: RNA-7_CAGATC_L007_R1_001	1447.5	213.98	823.4	450.82	PA14_RS26350	PA14_64480
MOSC domain-containing protein CDS	540	Expression: RNA-7_CAGATC_L007_R1_001	141	13.32	51.24	28.06	PA14_RS26345
hypothetical protein CDS	417	Expression: RNA-7_CAGATC_L007_R1_001	2332	285.21	1097.5	600.89	PA14_RS26340	PA14_64460
Hsp70 family protein CDS	1266	Expression: RNA-7_CAGATC_L007_R1_001	728	29.33	112.85	61.79	PA14_RS26335	PA14_64450
oxaloacetate decarboxylase CDS	864	Expression: RNA-7_CAGATC_L007_R1_001	390.5	23.05	88.7	48.56	PA14_RS26330	PA14_64440
hypothetical protein CDS	747	Expression: RNA-7_CAGATC_L007_R1_001	392.5	26.8	103.12	56.46	PA14_RS26325	PA14_64430
hypothetical protein CDS	615	Expression: RNA-7_CAGATC_L007_R1_001	54	4.48	17.23	9.43	PA14_RS26320	PA14_64420
DksA/TraR family C4-type zinc finger protein CDS	267	Expression: RNA-7_CAGATC_L007_R1_001	1012.5	193.4	744.21	407.46	PA14_RS26315	PA14_64410
hypothetical protein CDS	1368	Expression: RNA-7_CAGATC_L007_R1_001	438.5	16.35	62.91	34.44	PA14_RS26310	PA14_64400
ureC CDS	1701	Expression: RNA-7_CAGATC_L007_R1_001	448	13.43	51.69	28.3	PA14_RS26305	PA14_64390
urease subunit beta CDS	306	Expression: RNA-7_CAGATC_L007_R1_001	46.5	7.75	29.82	16.33	PA14_RS26300	PA14_64370
L-methionine sulfoximine N-acetyltransferase CDS	519	Expression: RNA-7_CAGATC_L007_R1_001	51	5.01	19.28	10.56	PA14_RS26295	PA14_64360
urease subunit gamma CDS	303	Expression: RNA-7_CAGATC_L007_R1_001	26.5	4.46	17.16	9.4	PA14_RS26290	PA14_64350
urease accessory protein UreD CDS	843	Expression: RNA-7_CAGATC_L007_R1_001	53.5	3.24	12.45	6.82	PA14_RS26285	PA14_64335
GNAT family N-acetyltransferase CDS	453	Expression: RNA-7_CAGATC_L007_R1_001	138.5	15.59	60	32.85	PA14_RS26280	PA14_64320
urtE CDS	699	Expression: RNA-7_CAGATC_L007_R1_001	38	2.77	10.67	5.84	PA14_RS26275	PA14_64310
urtD CDS	858	Expression: RNA-7_CAGATC_L007_R1_001	29.5	1.75	6.75	3.69	PA14_RS26270	PA14_64300
urtC CDS	1080	Expression: RNA-7_CAGATC_L007_R1_001	32.5	1.53	5.91	3.23	PA14_RS26265	PA14_64290
urtB CDS	1590	Expression: RNA-7_CAGATC_L007_R1_001	21	0.67	2.59	1.42	PA14_RS26260	PA14_64280
urtA CDS	1266	Expression: RNA-7_CAGATC_L007_R1_001	104	4.19	16.12	8.83	PA14_RS26255	PA14_64270
MarC family protein CDS	594	Expression: RNA-7_CAGATC_L007_R1_001	125	10.73	41.3	22.61	PA14_RS26250	PA14_64240
hybrid sensor histidine kinase/response regulator RetS CDS	2829	Expression: RNA-7_CAGATC_L007_R1_001	1063	19.16	73.74	40.37	PA14_RS26245	PA14_64230
purD CDS	1290	Expression: RNA-7_CAGATC_L007_R1_001	247	9.77	37.58	20.57	PA14_RS26240	PA14_64220
purH CDS	1608	Expression: RNA-7_CAGATC_L007_R1_001	284	9.01	34.66	18.98	PA14_RS26235	PA14_64200
fis CDS	324	Expression: RNA-7_CAGATC_L007_R1_001	77	12.12	46.64	25.54	PA14_RS26230	PA14_64190
dusB CDS	999	Expression: RNA-7_CAGATC_L007_R1_001	587	29.97	115.31	63.14	PA14_RS26225	PA14_64180
DUF3426 domain-containing protein CDS	1278	Expression: RNA-7_CAGATC_L007_R1_001	241	9.62	37.01	20.26	PA14_RS26220	PA14_64170
prmA CDS	885	Expression: RNA-7_CAGATC_L007_R1_001	168	9.68	37.25	20.4	PA14_RS26215	PA14_64140
EI24 domain-containing protein CDS	867	Expression: RNA-7_CAGATC_L007_R1_001	40	2.35	9.05	4.96	PA14_RS26210	PA14_64120
accC CDS	1350	Expression: RNA-7_CAGATC_L007_R1_001	835	31.54	121.38	66.46	PA14_RS26205	PA14_64110
acetyl-CoA carboxylase biotin carboxyl carrier protein CDS	471	Expression: RNA-7_CAGATC_L007_R1_001	165.5	17.92	68.96	37.76	PA14_RS26200	PA14_64100
aroQ CDS	444	Expression: RNA-7_CAGATC_L007_R1_001	155.5	17.86	68.73	37.63	PA14_RS26195	PA14_64090
protein-disulfide reductase DsbD CDS	1776	Expression: RNA-7_CAGATC_L007_R1_001	283	8.13	31.27	17.12	PA14_RS26190	PA14_64080
methyl-accepting chemotaxis protein CtpL CDS	1974	Expression: RNA-7_CAGATC_L007_R1_001	117	3.02	11.63	6.37	PA14_RS26185	PA14_64060
diguanylate cyclase GcbA CDS	1629	Expression: RNA-7_CAGATC_L007_R1_001	148	4.63	17.83	9.76	PA14_RS26180	PA14_64050
DUF2333 family protein CDS	1071	Expression: RNA-7_CAGATC_L007_R1_001	3743	178.24	685.87	375.52	PA14_RS26175	PA14_64030
NUDIX hydrolase CDS	537	Expression: RNA-7_CAGATC_L007_R1_001	628	59.64	229.51	125.66	PA14_RS26170	PA14_64010
translation initiation factor Sui1 CDS	372	Expression: RNA-7_CAGATC_L007_R1_001	64	8.77	33.76	18.49	PA14_RS26165	PA14_64000
speA CDS	1911	Expression: RNA-7_CAGATC_L007_R1_001	565	15.08	58.02	31.77	PA14_RS26160	PA14_63990
DUF1624 domain-containing protein CDS	1155	Expression: RNA-7_CAGATC_L007_R1_001	99	4.37	16.82	9.21	PA14_RS26155	PA14_63970
cntO CDS	2127	Expression: RNA-7_CAGATC_L007_R1_001	250	5.99	23.07	12.63	PA14_RS26150	PA14_63960
cntL CDS	792	Expression: RNA-7_CAGATC_L007_R1_001	66	4.25	16.35	8.95	PA14_RS26145	PA14_63940
cntM CDS	1302	Expression: RNA-7_CAGATC_L007_R1_001	95	3.72	14.32	7.84	PA14_RS26140	PA14_63920
cntI CDS	855	Expression: RNA-7_CAGATC_L007_R1_001	65	3.88	14.92	8.17	PA14_RS26135	PA14_63910
hemolysin III family protein CDS	618	Expression: RNA-7_CAGATC_L007_R1_001	480	39.61	152.43	83.46	PA14_RS26130	PA14_63900
SDR family oxidoreductase CDS	798	Expression: RNA-7_CAGATC_L007_R1_001	107.5	6.87	26.44	14.47	PA14_RS26125	PA14_63890
TetR/AcrR family transcriptional regulator CDS	561	Expression: RNA-7_CAGATC_L007_R1_001	164.5	14.95	57.55	31.51	PA14_RS26120	PA14_63880
PaaI family thioesterase CDS	540	Expression: RNA-7_CAGATC_L007_R1_001	58	5.48	21.08	11.54	PA14_RS26115	PA14_63860
lpdA CDS	1404	Expression: RNA-7_CAGATC_L007_R1_001	710.5	25.81	99.31	54.37	PA14_RS26110	PA14_63850
DUF2214 family protein CDS	456	Expression: RNA-7_CAGATC_L007_R1_001	132.5	14.82	57.02	31.22	PA14_RS26105	PA14_63840
arylamine N-acetyltransferase CDS	840	Expression: RNA-7_CAGATC_L007_R1_001	140	8.5	32.71	17.91	PA14_RS26100	PA14_63830
hypothetical protein CDS	219	Expression: RNA-7_CAGATC_L007_R1_001	23	5.36	20.61	11.28	PA14_RS26095	PA14_63820
mgtA CDS	2712	Expression: RNA-7_CAGATC_L007_R1_001	124	2.33	8.97	4.91	PA14_RS26090	PA14_63800
hypothetical protein CDS	777	Expression: RNA-7_CAGATC_L007_R1_001	25	1.64	6.31	3.46	PA14_RS26085	PA14_63780
hypothetical protein CDS	210	Expression: RNA-7_CAGATC_L007_R1_001	7.5	1.82	7.01	3.84	PA14_RS26080	PA14_63770
Na/Pi cotransporter family protein CDS	1668	Expression: RNA-7_CAGATC_L007_R1_001	207	6.33	24.35	13.33	PA14_RS26075	PA14_63750
DUF2493 domain-containing protein CDS	369	Expression: RNA-7_CAGATC_L007_R1_001	41	5.67	21.81	11.94	PA14_RS26070	PA14_63740
MATE family efflux transporter CDS	1362	Expression: RNA-7_CAGATC_L007_R1_001	70.5	2.64	10.16	5.56	PA14_RS26065	PA14_63730
GtrA family protein CDS	363	Expression: RNA-7_CAGATC_L007_R1_001	16	2.25	8.65	4.74	PA14_RS26060	PA14_63720
glycosyltransferase family 2 protein CDS	975	Expression: RNA-7_CAGATC_L007_R1_001	13.5	0.71	2.72	1.49	PA14_RS26055	PA14_63710
glycosyltransferase family 39 protein CDS	1437	Expression: RNA-7_CAGATC_L007_R1_001	78.5	2.79	10.72	5.87	PA14_RS26050	PA14_63700
YkgJ family cysteine cluster protein CDS	495	Expression: RNA-7_CAGATC_L007_R1_001	16	1.65	6.34	3.47	PA14_RS26045	PA14_63680
DUF1835 domain-containing protein CDS	1236	Expression: RNA-7_CAGATC_L007_R1_001	87	3.59	13.81	7.56	PA14_RS26040	PA14_63660
DMT family transporter CDS	450	Expression: RNA-7_CAGATC_L007_R1_001	33	3.74	14.39	7.88	PA14_RS26035	PA14_63650
NADPH-dependent 2,4-dienoyl-CoA reductase CDS	2046	Expression: RNA-7_CAGATC_L007_R1_001	44	1.1	4.22	2.31	PA14_RS26030	PA14_63640
lipase LipC CDS	930	Expression: RNA-7_CAGATC_L007_R1_001	59	3.24	12.45	6.82	PA14_RS26025	PA14_63620
fdnG CDS	3081	Expression: RNA-7_CAGATC_L007_R1_001	4155	68.78	264.66	144.9	PA14_RS26015	PA14_63605
fdxH CDS	930	Expression: RNA-7_CAGATC_L007_R1_001	438	24.02	92.43	50.6	PA14_RS26010	PA14_63580
formate dehydrogenase subunit gamma CDS	627	Expression: RNA-7_CAGATC_L007_R1_001	454	36.93	142.1	77.8	PA14_RS26005	PA14_63570
fdhE CDS	930	Expression: RNA-7_CAGATC_L007_R1_001	193	10.58	40.73	22.3	PA14_RS26000	PA14_63550
L-seryl-tRNA(Sec) selenium transferase CDS	1407	Expression: RNA-7_CAGATC_L007_R1_001	338	12.25	47.14	25.81	PA14_RS25995	PA14_63540
selB CDS	1926	Expression: RNA-7_CAGATC_L007_R1_001	583	15.44	59.41	32.52	PA14_RS25990	PA14_63530
transcriptional regulator CDS	684	Expression: RNA-7_CAGATC_L007_R1_001	133	9.92	38.16	20.89	PA14_RS25985	PA14_63520
aminotransferase CDS	1407	Expression: RNA-7_CAGATC_L007_R1_001	107	3.88	14.92	8.17	PA14_RS25980	PA14_63500
APC family permease CDS	1398	Expression: RNA-7_CAGATC_L007_R1_001	113	4.12	15.86	8.69	PA14_RS25975	PA14_63480
class I SAM-dependent methyltransferase CDS	618	Expression: RNA-7_CAGATC_L007_R1_001	558	46.05	177.2	97.02	PA14_RS25970	PA14_63470
type II toxin-antitoxin system RelE/ParE family toxin CDS	336	Expression: RNA-7_CAGATC_L007_R1_001	58	8.8	33.88	18.55	PA14_RS25960	PA14_63450
type II toxin-antitoxin system ParD family antitoxin CDS	237	Expression: RNA-7_CAGATC_L007_R1_001	157	33.78	130.01	71.18	PA14_RS25955
tyrosine-type recombinase/integrase CDS	411	Expression: RNA-7_CAGATC_L007_R1_001	45	5.58	21.49	11.76	PA14_RS25950	PA14_63440
hypothetical protein CDS	369	Expression: RNA-7_CAGATC_L007_R1_001	115	15.89	61.16	33.49	PA14_RS25945	PA14_63430
class I SAM-dependent methyltransferase CDS	801	Expression: RNA-7_CAGATC_L007_R1_001	107.5	6.84	26.34	14.42	PA14_RS25940	PA14_63410
AAA family ATPase CDS	546	Expression: RNA-7_CAGATC_L007_R1_001	66	6.16	23.72	12.99	PA14_RS25935	PA14_63390
GrpB family protein CDS	729	Expression: RNA-7_CAGATC_L007_R1_001	167.5	11.72	45.09	24.69	PA14_RS25930	PA14_63380
glycine cleavage system protein H CDS	468	Expression: RNA-7_CAGATC_L007_R1_001	216.5	23.59	90.79	49.71	PA14_RS25925	PA14_63370
DsrE family protein CDS	378	Expression: RNA-7_CAGATC_L007_R1_001	34	4.59	17.65	9.66	PA14_RS25920	PA14_63360
GNAT family N-acetyltransferase CDS	483	Expression: RNA-7_CAGATC_L007_R1_001	132	13.94	53.63	29.36	PA14_RS25915	PA14_63350
DUF4136 domain-containing protein CDS	564	Expression: RNA-7_CAGATC_L007_R1_001	718.5	64.97	250.01	136.88	PA14_RS25910	PA14_63340
hypothetical protein CDS	936	Expression: RNA-7_CAGATC_L007_R1_001	198	10.79	41.51	22.73	PA14_RS25905	PA14_63330
DUF4136 domain-containing protein CDS	621	Expression: RNA-7_CAGATC_L007_R1_001	366	30.06	115.66	63.33	PA14_RS25900	PA14_63320
methyltransferase domain-containing protein CDS	750	Expression: RNA-7_CAGATC_L007_R1_001	82	5.58	21.46	11.75	PA14_RS25895	PA14_63310
nucleotide pyrophosphohydrolase CDS	306	Expression: RNA-7_CAGATC_L007_R1_001	25	4.17	16.03	8.78	PA14_RS25890	PA14_63300
acyl dehydratase CDS	858	Expression: RNA-7_CAGATC_L007_R1_001	123	7.31	28.13	15.4	PA14_RS25885	PA14_63290
AraC family transcriptional regulator CDS	1002	Expression: RNA-7_CAGATC_L007_R1_001	775	39.45	151.79	83.11	PA14_RS25880	PA14_63280
3-oxoacyl-ACP reductase CDS	1356	Expression: RNA-7_CAGATC_L007_R1_001	810	30.46	117.23	64.18	PA14_RS25875	PA14_63270
acetyl-CoA C-acetyltransferase CDS	1278	Expression: RNA-7_CAGATC_L007_R1_001	214	8.54	32.86	17.99	PA14_RS25870	PA14_63250
Lrp/AsnC family transcriptional regulator CDS	468	Expression: RNA-7_CAGATC_L007_R1_001	32	3.49	13.42	7.35	PA14_RS25865	PA14_63240
yedA CDS	891	Expression: RNA-7_CAGATC_L007_R1_001	153	8.76	33.7	18.45	PA14_RS25860	PA14_63230
hypothetical protein CDS	246	Expression: RNA-7_CAGATC_L007_R1_001	413	85.62	329.48	180.39	PA14_RS25855	PA14_63220
cyclic di-GMP phosphodiesterase CDS	1182	Expression: RNA-7_CAGATC_L007_R1_001	3037	131.04	504.24	276.08	PA14_RS25850	PA14_63210
serine protein kinase RIO CDS	894	Expression: RNA-7_CAGATC_L007_R1_001	609	34.74	133.69	73.19	PA14_RS25845	PA14_63200
EamA family transporter CDS	894	Expression: RNA-7_CAGATC_L007_R1_001	157.5	8.98	34.57	18.93	PA14_RS25840	PA14_63190
nucleotidyltransferase family protein CDS	567	Expression: RNA-7_CAGATC_L007_R1_001	657	59.1	227.4	124.5	PA14_RS25835
cueR CDS	399	Expression: RNA-7_CAGATC_L007_R1_001	1145.5	146.42	563.42	308.48	PA14_RS25830	PA14_63170
pmrB CDS	1434	Expression: RNA-7_CAGATC_L007_R1_001	148	5.26	20.25	11.09	PA14_RS25825	PA14_63160
two-component system response regulator PrmA CDS	666	Expression: RNA-7_CAGATC_L007_R1_001	121	9.27	35.66	19.52	PA14_RS25820	PA14_63150
hypothetical protein CDS	861	Expression: RNA-7_CAGATC_L007_R1_001	221	13.09	50.37	27.58	PA14_RS25815	PA14_63130
spermidine synthase CDS	1128	Expression: RNA-7_CAGATC_L007_R1_001	470	21.25	81.77	44.77	PA14_RS25810	PA14_63120
speD CDS	483	Expression: RNA-7_CAGATC_L007_R1_001	669	70.64	271.83	148.83	PA14_RS25805	PA14_63110
FAD-binding oxidoreductase CDS	2817	Expression: RNA-7_CAGATC_L007_R1_001	249	4.51	17.35	9.5	PA14_RS25800	PA14_63100
lldD CDS	1146	Expression: RNA-7_CAGATC_L007_R1_001	134	5.96	22.95	12.56	PA14_RS25795	PA14_63090
lactate permease LctP family transporter CDS	1683	Expression: RNA-7_CAGATC_L007_R1_001	406	12.3	47.34	25.92	PA14_RS25790	PA14_63080
FCD domain-containing protein CDS	774	Expression: RNA-7_CAGATC_L007_R1_001	696	45.86	176.47	96.62	PA14_RS25785	PA14_63070
smpB CDS	480	Expression: RNA-7_CAGATC_L007_R1_001	482	51.21	197.07	107.9	PA14_RS25780	PA14_63060
type II toxin-antitoxin system RatA family toxin CDS	435	Expression: RNA-7_CAGATC_L007_R1_001	1566	183.6	706.5	386.81	PA14_RS25775	PA14_63050
RnfH family protein CDS	306	Expression: RNA-7_CAGATC_L007_R1_001	1016	169.33	651.6	356.76	PA14_RS25770	PA14_63040
outer membrane protein assembly factor BamE CDS	531	Expression: RNA-7_CAGATC_L007_R1_001	1293	124.19	477.88	261.64	PA14_RS25765	PA14_63030
fur CDS	405	Expression: RNA-7_CAGATC_L007_R1_001	6991	880.35	3387.62	1854.74	PA14_RS25760	PA14_63020
recN CDS	1677	Expression: RNA-7_CAGATC_L007_R1_001	697	21.2	81.57	44.66	PA14_RS25755	PA14_63010
grpE CDS	561	Expression: RNA-7_CAGATC_L007_R1_001	1194	108.55	417.69	228.69	PA14_RS25750	PA14_62990
dnaK CDS	1914	Expression: RNA-7_CAGATC_L007_R1_001	8774	233.79	899.64	492.56	PA14_RS25745	PA14_62970
dnaJ CDS	1134	Expression: RNA-7_CAGATC_L007_R1_001	2420	108.84	418.81	229.3	PA14_RS25740	PA14_62960
dapB CDS	807	Expression: RNA-7_CAGATC_L007_R1_001	1353	85.51	329.03	180.15	PA14_RS25735	PA14_62940
carA CDS	1137	Expression: RNA-7_CAGATC_L007_R1_001	1664.5	74.66	287.3	157.3	PA14_RS25730	PA14_62930
leuE CDS	651	Expression: RNA-7_CAGATC_L007_R1_001	452.5	35.45	136.41	74.69	PA14_RS25725	PA14_62920
carB CDS	3222	Expression: RNA-7_CAGATC_L007_R1_001	1748	27.67	106.47	58.29	PA14_RS25720	PA14_62910
greA CDS	477	Expression: RNA-7_CAGATC_L007_R1_001	675.5	72.22	277.92	152.16	PA14_RS25715	PA14_62900
DUF4149 domain-containing protein CDS	408	Expression: RNA-7_CAGATC_L007_R1_001	383.5	47.94	184.47	101	PA14_RS25710	PA14_62890
yhbY CDS	315	Expression: RNA-7_CAGATC_L007_R1_001	499	80.79	310.89	170.21	PA14_RS25705	PA14_62880
rlmE CDS	624	Expression: RNA-7_CAGATC_L007_R1_001	1447	118.26	455.09	249.16	PA14_RS25700	PA14_62870
ftsH CDS	1920	Expression: RNA-7_CAGATC_L007_R1_001	8483.5	225.34	867.13	474.76	PA14_RS25695	PA14_62860
folP CDS	852	Expression: RNA-7_CAGATC_L007_R1_001	594	35.56	136.82	74.91	PA14_RS25690	PA14_62850
glmM CDS	1338	Expression: RNA-7_CAGATC_L007_R1_001	723.5	27.58	106.12	58.1	PA14_RS25685	PA14_62840
triose-phosphate isomerase CDS	756	Expression: RNA-7_CAGATC_L007_R1_001	1550.5	104.6	402.5	220.37	PA14_RS25680	PA14_62830
secG CDS	390	Expression: RNA-7_CAGATC_L007_R1_001	4377.5	572.44	2202.79	1206.04	PA14_RS25675	PA14_62810
rimP CDS	459	Expression: RNA-7_CAGATC_L007_R1_001	959.5	106.61	410.24	224.61	PA14_RS25660	PA14_62780
nusA CDS	1482	Expression: RNA-7_CAGATC_L007_R1_001	2187.5	75.28	289.67	158.6	PA14_RS25655	PA14_62770
infB CDS	2523	Expression: RNA-7_CAGATC_L007_R1_001	3779	76.39	293.95	160.94	PA14_RS25650	PA14_62760
rbfA CDS	390	Expression: RNA-7_CAGATC_L007_R1_001	137	17.92	68.94	37.74	PA14_RS25645	PA14_62740
truB CDS	915	Expression: RNA-7_CAGATC_L007_R1_001	1696	94.53	363.76	199.16	PA14_RS25640	PA14_62730
rpsO CDS	270	Expression: RNA-7_CAGATC_L007_R1_001	7639	1442.92	5552.44	3039.99	PA14_RS25635	PA14_62720
pnp CDS	2106	Expression: RNA-7_CAGATC_L007_R1_001	1342	32.5	125.06	68.47	PA14_RS25630	PA14_62710
BON domain-containing protein CDS	345	Expression: RNA-7_CAGATC_L007_R1_001	161246	23836.4	91723.6	50219.2	PA14_RS25625	PA14_62690
CsbD family protein CDS	198	Expression: RNA-7_CAGATC_L007_R1_001	120767	31106.7	119700	65536.4	PA14_RS25620	PA14_62680
DUF2845 domain-containing protein CDS	315	Expression: RNA-7_CAGATC_L007_R1_001	1093	176.96	680.96	372.83	PA14_RS25615	PA14_62670
DUF2845 domain-containing protein CDS	294	Expression: RNA-7_CAGATC_L007_R1_001	447	77.54	298.38	163.37	PA14_RS25610	PA14_62660
DUF748 domain-containing protein CDS	3267	Expression: RNA-7_CAGATC_L007_R1_001	2101	32.8	126.21	69.1	PA14_RS25605	PA14_62650
DUF2236 domain-containing protein CDS	882	Expression: RNA-7_CAGATC_L007_R1_001	406	23.48	90.34	49.46	PA14_RS25600	PA14_62640
acs CDS	1938	Expression: RNA-7_CAGATC_L007_R1_001	722	19	73.11	40.03	PA14_RS25595	PA14_62630
pgi CDS	1665	Expression: RNA-7_CAGATC_L007_R1_001	914	28	107.73	58.98	PA14_RS25590	PA14_62620
aspartate 1-decarboxylase CDS	381	Expression: RNA-7_CAGATC_L007_R1_001	84	11.24	43.27	23.69	PA14_RS25585	PA14_62600
pantoate--beta-alanine ligase CDS	852	Expression: RNA-7_CAGATC_L007_R1_001	116.5	6.97	26.83	14.69	PA14_RS25580	PA14_62590
panB CDS	801	Expression: RNA-7_CAGATC_L007_R1_001	90.5	5.76	22.17	12.14	PA14_RS25575	PA14_62580
folK CDS	489	Expression: RNA-7_CAGATC_L007_R1_001	148	15.44	59.4	32.52	PA14_RS25570	PA14_62570
polynucleotide adenylyltransferase PcnB CDS	1404	Expression: RNA-7_CAGATC_L007_R1_001	507	18.42	70.87	38.8	PA14_RS25565	PA14_62560
cbrB CDS	1437	Expression: RNA-7_CAGATC_L007_R1_001	1838.5	65.25	251.08	137.47	PA14_RS25560	PA14_62540
cbrA CDS	2952	Expression: RNA-7_CAGATC_L007_R1_001	531	9.17	35.3	19.33	PA14_RS25555	PA14_62530
hypothetical protein CDS	177	Expression: RNA-7_CAGATC_L007_R1_001	64.5	18.58	71.52	39.15	PA14_RS25550	PA14_62520
gluQRS CDS	882	Expression: RNA-7_CAGATC_L007_R1_001	293	16.94	65.19	35.69	PA14_RS25545	PA14_62510
dksA CDS	447	Expression: RNA-7_CAGATC_L007_R1_001	518	59.1	227.42	124.52	PA14_RS25540	PA14_62490
pyridoxal phosphate-dependent aminotransferase CDS	1173	Expression: RNA-7_CAGATC_L007_R1_001	2755	119.78	460.93	252.36	PA14_RS25535	PA14_62480
sfsA CDS	708	Expression: RNA-7_CAGATC_L007_R1_001	129.5	9.33	35.9	19.65	PA14_RS25530	PA14_62470
trmA CDS	1092	Expression: RNA-7_CAGATC_L007_R1_001	198	9.25	35.58	19.48	PA14_RS25525	PA14_62450
NCS2 family permease CDS	1296	Expression: RNA-7_CAGATC_L007_R1_001	199.5	7.85	30.21	16.54	PA14_RS25520	PA14_62440
hypothetical protein CDS	477	Expression: RNA-7_CAGATC_L007_R1_001	309.5	33.09	127.34	69.72	PA14_RS25515	PA14_62430
neutral zinc metallopeptidase CDS	894	Expression: RNA-7_CAGATC_L007_R1_001	1611.5	91.93	353.76	193.68	PA14_RS25510	PA14_62420
PhzF family phenazine biosynthesis protein CDS	855	Expression: RNA-7_CAGATC_L007_R1_001	335	19.98	76.89	42.1	PA14_RS25505	PA14_62410
alaC CDS	1236	Expression: RNA-7_CAGATC_L007_R1_001	1205	49.72	191.33	104.75	PA14_RS25500	PA14_62400
DUF411 domain-containing protein CDS	450	Expression: RNA-7_CAGATC_L007_R1_001	3800	430.67	1657.23	907.34	PA14_RS25495	PA14_62390
DUF4345 family protein CDS	450	Expression: RNA-7_CAGATC_L007_R1_001	1389.5	157.48	605.98	331.78	PA14_RS25490	PA14_62380
DUF4136 domain-containing protein CDS	513	Expression: RNA-7_CAGATC_L007_R1_001	224.5	22.32	85.88	47.02	PA14_RS25485	PA14_62370
Rieske (2Fe-2S) protein CDS	348	Expression: RNA-7_CAGATC_L007_R1_001	89	13.04	50.19	27.48	PA14_RS25480	PA14_62360
phuR CDS	2295	Expression: RNA-7_CAGATC_L007_R1_001	318	7.07	27.19	14.89	PA14_RS25475	PA14_62350
hemin-degrading factor CDS	1065	Expression: RNA-7_CAGATC_L007_R1_001	295.5	14.15	54.45	29.81	PA14_RS25470	PA14_62330
hemin ABC transporter substrate-binding protein CDS	894	Expression: RNA-7_CAGATC_L007_R1_001	422.5	24.1	92.75	50.78	PA14_RS25465	PA14_62300
iron ABC transporter permease CDS	984	Expression: RNA-7_CAGATC_L007_R1_001	200	10.37	39.89	21.84	PA14_RS25460	PA14_62290
heme ABC transporter ATP-binding protein CDS	768	Expression: RNA-7_CAGATC_L007_R1_001	293	19.46	74.87	40.99	PA14_RS25455	PA14_62280
ChaN family lipoprotein CDS	888	Expression: RNA-7_CAGATC_L007_R1_001	175	10.05	38.68	21.18	PA14_RS25450	PA14_62270
cbpA CDS	798	Expression: RNA-7_CAGATC_L007_R1_001	405	25.88	99.6	54.53	PA14_RS25445	PA14_62260
TfoX/Sxy family protein CDS	273	Expression: RNA-7_CAGATC_L007_R1_001	876	163.65	629.73	344.78	PA14_RS25440	PA14_62250
pentapeptide repeat-containing protein CDS	348	Expression: RNA-7_CAGATC_L007_R1_001	2779	407.27	1567.19	858.04	PA14_RS25435	PA14_62240
AAA family ATPase CDS	1563	Expression: RNA-7_CAGATC_L007_R1_001	369	12.04	46.33	25.37	PA14_RS25430	PA14_62230
mrcB CDS	2325	Expression: RNA-7_CAGATC_L007_R1_001	975	21.39	82.3	45.06	PA14_RS25425	PA14_62200
penicillin-binding protein activator LpoP CDS	780	Expression: RNA-7_CAGATC_L007_R1_001	687	44.92	172.85	94.64	PA14_RS25420	PA14_62190
YqcC family protein CDS	330	Expression: RNA-7_CAGATC_L007_R1_001	414	63.98	246.21	134.8	PA14_RS25415	PA14_62180
DUF4124 domain-containing protein CDS	453	Expression: RNA-7_CAGATC_L007_R1_001	222	24.99	96.18	52.66	PA14_RS25410	PA14_62170
hypothetical protein CDS	273	Expression: RNA-7_CAGATC_L007_R1_001	10	1.87	7.19	3.94	PA14_RS31490
acetolactate synthase 3 large subunit CDS	1725	Expression: RNA-7_CAGATC_L007_R1_001	594.5	17.58	67.64	37.03	PA14_RS25405	PA14_62160
ilvN CDS	492	Expression: RNA-7_CAGATC_L007_R1_001	156	16.17	62.23	34.07	PA14_RS25400	PA14_62150
ilvC CDS	1017	Expression: RNA-7_CAGATC_L007_R1_001	740.5	37.13	142.89	78.24	PA14_RS25395	PA14_62130
pssA CDS	816	Expression: RNA-7_CAGATC_L007_R1_001	286	17.88	68.78	37.66	PA14_RS25390	PA14_62120
msrP CDS	1014	Expression: RNA-7_CAGATC_L007_R1_001	305.5	15.37	59.13	32.37	PA14_RS25385	PA14_62110
msrQ CDS	609	Expression: RNA-7_CAGATC_L007_R1_001	200.5	16.79	64.61	35.38	PA14_RS25380	PA14_62100
paraquat-inducible protein A CDS	708	Expression: RNA-7_CAGATC_L007_R1_001	323.5	23.3	89.67	49.1	PA14_RS25350	PA14_62040
paraquat-inducible protein A CDS	621	Expression: RNA-7_CAGATC_L007_R1_001	208	17.08	65.73	35.99	PA14_RS25345	PA14_62030
PqiB family protein CDS	2307	Expression: RNA-7_CAGATC_L007_R1_001	398.5	8.81	33.9	18.56	PA14_RS25340	PA14_62020
iron ABC transporter permease CDS	1539	Expression: RNA-7_CAGATC_L007_R1_001	121	4.01	15.43	8.45	PA14_RS25335	PA14_62010
iron ABC transporter substrate-binding protein CDS	1008	Expression: RNA-7_CAGATC_L007_R1_001	412	20.85	80.21	43.92	PA14_RS25330	PA14_62000
hypothetical protein CDS	2847	Expression: RNA-7_CAGATC_L007_R1_001	268	4.8	18.47	10.11	PA14_RS25325	PA14_61990
hypothetical protein CDS	696	Expression: RNA-7_CAGATC_L007_R1_001	72.5	5.31	20.44	11.19	PA14_RS25320	PA14_61980
hypothetical protein CDS	1299	Expression: RNA-7_CAGATC_L007_R1_001	87.5	3.44	13.22	7.24	PA14_RS25315	PA14_61960
hypothetical protein CDS	603	Expression: RNA-7_CAGATC_L007_R1_001	99	8.37	32.22	17.64	PA14_RS25310	PA14_61950
hypothetical protein CDS	1047	Expression: RNA-7_CAGATC_L007_R1_001	105.5	5.14	19.78	10.83	PA14_RS25305	PA14_61940
hypothetical protein CDS	1020	Expression: RNA-7_CAGATC_L007_R1_001	139.5	6.98	26.84	14.7	PA14_RS25300	PA14_61920
hypothetical protein CDS	537	Expression: RNA-7_CAGATC_L007_R1_001	107	10.16	39.1	21.41	PA14_RS25295	PA14_61910
hypothetical protein CDS	702	Expression: RNA-7_CAGATC_L007_R1_001	121	8.79	33.83	18.52	PA14_RS25290	PA14_61890
rimI CDS	453	Expression: RNA-7_CAGATC_L007_R1_001	72	8.11	31.19	17.08	PA14_RS25285	PA14_61880
C69 family dipeptidase CDS	1239	Expression: RNA-7_CAGATC_L007_R1_001	336	13.83	53.22	29.14	PA14_RS25280	PA14_61870
can CDS	648	Expression: RNA-7_CAGATC_L007_R1_001	252	19.83	76.32	41.79	PA14_RS25275	PA14_61860
TonB-dependent receptor CDS	2229	Expression: RNA-7_CAGATC_L007_R1_001	289	6.61	25.44	13.93	PA14_RS25270	PA14_61850
type II toxin-antitoxin system RelE/ParE family toxin CDS	279	Expression: RNA-7_CAGATC_L007_R1_001	452.5	82.72	318.29	174.27	PA14_RS30995
HigA family addiction module antidote protein CDS	306	Expression: RNA-7_CAGATC_L007_R1_001	876.5	146.08	562.14	307.77	PA14_RS25265	PA14_61840
ychF CDS	1101	Expression: RNA-7_CAGATC_L007_R1_001	412.5	19.11	73.53	40.26	PA14_RS25255	PA14_61820
pth CDS	585	Expression: RNA-7_CAGATC_L007_R1_001	271	23.63	90.91	49.78	PA14_RS25250	PA14_61790
50S ribosomal protein L25/general stress proteinCtc CDS	615	Expression: RNA-7_CAGATC_L007_R1_001	2545.5	211.09	812.29	444.73	PA14_RS25245	PA14_61780
ribose-phosphate pyrophosphokinase CDS	942	Expression: RNA-7_CAGATC_L007_R1_001	668	36.17	139.17	76.19	PA14_RS25240	PA14_61770
ispE CDS	849	Expression: RNA-7_CAGATC_L007_R1_001	952	57.19	220.06	120.48	PA14_RS25230	PA14_61750
lolB CDS	618	Expression: RNA-7_CAGATC_L007_R1_001	209	17.25	66.37	36.34	PA14_RS25225	PA14_61740
proteolytic complex protein LbcA CDS	1773	Expression: RNA-7_CAGATC_L007_R1_001	379	10.9	41.95	22.97	PA14_RS25220	PA14_61720
glutamyl-tRNA reductase CDS	1269	Expression: RNA-7_CAGATC_L007_R1_001	272	10.93	42.06	23.03	PA14_RS25215	PA14_61710
prfA CDS	1083	Expression: RNA-7_CAGATC_L007_R1_001	157	7.39	28.45	15.58	PA14_RS25210	PA14_61700
prmC CDS	831	Expression: RNA-7_CAGATC_L007_R1_001	313.5	19.24	74.04	40.54	PA14_RS25205	PA14_61680
molybdopterin-synthase adenylyltransferase MoeB CDS	759	Expression: RNA-7_CAGATC_L007_R1_001	686	46.09	177.38	97.11	PA14_RS25200	PA14_61670
glutamate racemase CDS	798	Expression: RNA-7_CAGATC_L007_R1_001	372.5	23.81	91.61	50.16	PA14_RS25195	PA14_61660
pagL CDS	522	Expression: RNA-7_CAGATC_L007_R1_001	5210	509.02	1958.75	1072.43	PA14_RS25190	PA14_61650
phrB CDS	1446	Expression: RNA-7_CAGATC_L007_R1_001	583	20.56	79.12	43.32	PA14_RS25185	PA14_61640
MerR family transcriptional regulator CDS	900	Expression: RNA-7_CAGATC_L007_R1_001	282	15.98	61.49	33.67	PA14_RS25180	PA14_61620
DUF523 and DUF1722 domain-containing protein CDS	960	Expression: RNA-7_CAGATC_L007_R1_001	1204	63.96	246.13	134.76	PA14_RS25175	PA14_61610
NAD(P)/FAD-dependent oxidoreductase CDS	984	Expression: RNA-7_CAGATC_L007_R1_001	3719	192.75	741.72	406.1	PA14_RS25170	PA14_61600
TIGR01777 family oxidoreductase CDS	918	Expression: RNA-7_CAGATC_L007_R1_001	1870.5	103.92	399.88	218.93	PA14_RS25165	PA14_61590
hemH CDS	1023	Expression: RNA-7_CAGATC_L007_R1_001	620.5	30.93	119.04	65.17	PA14_RS25160	PA14_61580
MFS transporter CDS	1374	Expression: RNA-7_CAGATC_L007_R1_001	84.5	3.14	12.07	6.61	PA14_RS25155	PA14_61560
spore coat U domain-containing protein CDS	948	Expression: RNA-7_CAGATC_L007_R1_001	94	5.06	19.46	10.65	PA14_RS25150	PA14_61550
fimbrial biogenesis outer membrane usher protein CDS	2373	Expression: RNA-7_CAGATC_L007_R1_001	182	3.91	15.05	8.24	PA14_RS25145	PA14_61540
molecular chaperone CDS	789	Expression: RNA-7_CAGATC_L007_R1_001	413	26.7	102.73	56.24	PA14_RS25140	PA14_61530
spore coat U domain-containing protein CDS	543	Expression: RNA-7_CAGATC_L007_R1_001	85	7.98	30.72	16.82	PA14_RS25135	PA14_61520
spore coat U domain-containing protein CDS	534	Expression: RNA-7_CAGATC_L007_R1_001	139.5	13.32	51.27	28.07	PA14_RS25130	PA14_61510
spore coat U domain-containing protein CDS	549	Expression: RNA-7_CAGATC_L007_R1_001	453	42.08	161.93	88.66	PA14_RS25125	PA14_61500
uracil-xanthine permease family protein CDS	1284	Expression: RNA-7_CAGATC_L007_R1_001	736.5	29.25	112.57	61.63	PA14_RS25120	PA14_61480
upp CDS	639	Expression: RNA-7_CAGATC_L007_R1_001	196.5	15.68	60.35	33.04	PA14_RS25115	PA14_61470
hypoxanthine-guanine phosphoribosyltransferase CDS	558	Expression: RNA-7_CAGATC_L007_R1_001	145.5	13.3	51.17	28.02	PA14_RS25110	PA14_61460
WbuC family cupin fold metalloprotein CDS	474	Expression: RNA-7_CAGATC_L007_R1_001	137.5	14.79	56.93	31.17	PA14_RS25105	PA14_61450
hypothetical protein CDS	486	Expression: RNA-7_CAGATC_L007_R1_001	66	6.93	26.65	14.59	PA14_RS25100	PA14_61440
PA4642 family protein CDS	291	Expression: RNA-7_CAGATC_L007_R1_001	100	17.53	67.44	36.92	PA14_RS25095	PA14_61430
VOC family protein CDS	414	Expression: RNA-7_CAGATC_L007_R1_001	646	79.58	306.23	167.66	PA14_RS25090	PA14_61410
mqo CDS	1524	Expression: RNA-7_CAGATC_L007_R1_001	638	21.35	82.16	44.98	PA14_RS25085	PA14_61400
hypothetical protein CDS	588	Expression: RNA-7_CAGATC_L007_R1_001	1130.5	98.05	377.32	206.58	PA14_RS25080	PA14_61390
hypothetical protein CDS	>285	Expression: RNA-7_CAGATC_L007_R1_001	4919.5	880.33	3387.56	1854.71	PA14_RS30990
hypothetical protein CDS	279	Expression: RNA-7_CAGATC_L007_R1_001	65	11.88	45.72	25.03	PA14_RS25070	PA14_61370
1-acyl-sn-glycerol-3-phosphate acyltransferase CDS	1161	Expression: RNA-7_CAGATC_L007_R1_001	260	11.42	43.95	24.06	PA14_RS25065	PA14_61360
CPXCG motif-containing cysteine-rich protein CDS	183	Expression: RNA-7_CAGATC_L007_R1_001	320	89.18	343.17	187.89	PA14_RS25060	PA14_61350
DUF2007 domain-containing protein CDS	264	Expression: RNA-7_CAGATC_L007_R1_001	488.5	94.37	363.14	198.82	PA14_RS25055	PA14_61340
MgtC/SapB family protein CDS	705	Expression: RNA-7_CAGATC_L007_R1_001	276.5	20	76.97	42.14	PA14_RS25050	PA14_61330
SOS response-associated peptidase CDS	615	Expression: RNA-7_CAGATC_L007_R1_001	408.5	33.88	130.36	71.37	PA14_RS25045	PA14_61320
methyl-accepting chemotaxis protein CDS	2139	Expression: RNA-7_CAGATC_L007_R1_001	1047.5	24.98	96.11	52.62	PA14_RS25040	PA14_61300
M48 family metallopeptidase CDS	822	Expression: RNA-7_CAGATC_L007_R1_001	383	23.76	91.44	50.06	PA14_RS25035	PA14_61290
NAD-dependent epimerase/dehydratase family protein CDS	1026	Expression: RNA-7_CAGATC_L007_R1_001	316.5	15.73	60.54	33.15	PA14_RS25030	PA14_61280
ester cyclase CDS	444	Expression: RNA-7_CAGATC_L007_R1_001	121.5	13.96	53.7	29.4	PA14_RS25025	PA14_61270
TMEM165/GDT1 family protein CDS	579	Expression: RNA-7_CAGATC_L007_R1_001	36	3.17	12.2	6.68	PA14_RS25020	PA14_61260
amino acid permease CDS	1464	Expression: RNA-7_CAGATC_L007_R1_001	121	4.22	16.22	8.88	PA14_RS25015	PA14_61250
class I SAM-dependent methyltransferase CDS	999	Expression: RNA-7_CAGATC_L007_R1_001	139	7.1	27.31	14.95	PA14_RS25010	PA14_61220
2-hydroxyacid dehydrogenase CDS	972	Expression: RNA-7_CAGATC_L007_R1_001	74	3.88	14.94	8.18	PA14_RS25005	PA14_61210
filamentous hemagglutinin N-terminal domain-containing protein CDS	5985	Expression: RNA-7_CAGATC_L007_R1_001	7987	68.06	261.9	143.39	PA14_RS25000	PA14_61200
cdrB CDS	1707	Expression: RNA-7_CAGATC_L007_R1_001	3108	92.86	357.32	195.64	PA14_RS24995	PA14_61190
hypothetical protein CDS	390	Expression: RNA-7_CAGATC_L007_R1_001	349	45.64	175.62	96.15	PA14_RS24990	PA14_61180
MFS transporter CDS	1212	Expression: RNA-7_CAGATC_L007_R1_001	49	2.06	7.93	4.34	PA14_RS24985	PA14_61170
xanthine dehydrogenase family protein molybdopterin-binding subunit CDS	2832	Expression: RNA-7_CAGATC_L007_R1_001	371	6.68	25.71	14.08	PA14_RS24980	PA14_61150
(2Fe-2S)-binding protein CDS	540	Expression: RNA-7_CAGATC_L007_R1_001	54.5	5.15	19.81	10.84	PA14_RS24975	PA14_61140
cytochrome c CDS	1248	Expression: RNA-7_CAGATC_L007_R1_001	265	10.83	41.67	22.82	PA14_RS24970	PA14_61130
XdhC family protein CDS	972	Expression: RNA-7_CAGATC_L007_R1_001	1148.5	60.26	231.89	126.96	PA14_RS24965	PA14_61120
nucleotidyltransferase family protein CDS	576	Expression: RNA-7_CAGATC_L007_R1_001	549.5	48.65	187.22	102.5	PA14_RS24960	PA14_61110
class I SAM-dependent methyltransferase CDS	1125	Expression: RNA-7_CAGATC_L007_R1_001	282.5	12.81	49.28	26.98	PA14_RS24955	PA14_61090
DctP family TRAP transporter solute-binding subunit CDS	999	Expression: RNA-7_CAGATC_L007_R1_001	65	3.32	12.77	6.99	PA14_RS24950	PA14_61080
ferredoxin--NADP reductase CDS	777	Expression: RNA-7_CAGATC_L007_R1_001	406	26.65	102.55	56.14	PA14_RS24945	PA14_61060
mscL CDS	414	Expression: RNA-7_CAGATC_L007_R1_001	2930	360.94	1388.92	760.44	PA14_RS24940	PA14_61050
hypothetical protein CDS	489	Expression: RNA-7_CAGATC_L007_R1_001	118.5	12.36	47.56	26.04	PA14_RS31485
catalase KatB CDS	1542	Expression: RNA-7_CAGATC_L007_R1_001	211.5	7	26.92	14.74	PA14_RS24930	PA14_61040
ankyrin repeat domain-containing protein CDS	552	Expression: RNA-7_CAGATC_L007_R1_001	107	9.89	38.04	20.83	PA14_RS24925	PA14_61020
YdcH family protein CDS	255	Expression: RNA-7_CAGATC_L007_R1_001	6874	1374.8	5290.3	2896.47	PA14_RS24920	PA14_61010
CopD family protein CDS	435	Expression: RNA-7_CAGATC_L007_R1_001	290	34	130.83	71.63	PA14_RS24915	PA14_61000
radA CDS	1362	Expression: RNA-7_CAGATC_L007_R1_001	781	29.24	112.53	61.61	PA14_RS24910	PA14_60990
cyclic di-GMP-binding protein MapZ CDS	378	Expression: RNA-7_CAGATC_L007_R1_001	1139	153.67	591.35	323.77	PA14_RS24905	PA14_60970
DUF3015 domain-containing protein CDS	507	Expression: RNA-7_CAGATC_L007_R1_001	21762	2189.08	8423.68	4612.01	PA14_RS24900	PA14_60960
carbon starvation protein A CDS	2067	Expression: RNA-7_CAGATC_L007_R1_001	5022	123.91	476.81	261.06	PA14_RS24895	PA14_60950
YbdD/YjiX family protein CDS	204	Expression: RNA-7_CAGATC_L007_R1_001	630	157.5	606.07	331.83	PA14_RS24890	PA14_60930
yjiA CDS	1005	Expression: RNA-7_CAGATC_L007_R1_001	412.5	20.93	80.55	44.1	PA14_RS24885	PA14_60920
hypothetical protein CDS	381	Expression: RNA-7_CAGATC_L007_R1_001	493.5	66.06	254.2	139.18	PA14_RS24880	PA14_60900
serine hydroxymethyltransferase CDS	1254	Expression: RNA-7_CAGATC_L007_R1_001	281	11.43	43.98	24.08	PA14_RS24875	PA14_60890
cyclic di-GMP receptor MorA CDS	4248	Expression: RNA-7_CAGATC_L007_R1_001	374	4.49	17.28	9.46	PA14_RS24870	PA14_60870
nfxB CDS	564	Expression: RNA-7_CAGATC_L007_R1_001	60	5.43	20.88	11.43	PA14_RS24865	PA14_60860
mexC CDS	1164	Expression: RNA-7_CAGATC_L007_R1_001	84	3.68	14.16	7.75	PA14_RS24860	PA14_60850
mexD CDS	3132	Expression: RNA-7_CAGATC_L007_R1_001	212	3.45	13.28	7.27	PA14_RS24855	PA14_60830
oprJ CDS	1440	Expression: RNA-7_CAGATC_L007_R1_001	126	4.46	17.17	9.4	PA14_RS24850	PA14_60820
TetR/AcrR family transcriptional regulator EscR CDS	519	Expression: RNA-7_CAGATC_L007_R1_001	134	13.17	50.67	27.74	PA14_RS24845	PA14_60810
hypothetical protein CDS	186	Expression: RNA-7_CAGATC_L007_R1_001	19	5.21	20.05	10.98	PA14_RS24840
ettA CDS	1665	Expression: RNA-7_CAGATC_L007_R1_001	718	21.99	84.63	46.34	PA14_RS24835	PA14_60800
ABC transporter ATP-binding protein CDS	687	Expression: RNA-7_CAGATC_L007_R1_001	732	54.34	209.11	114.49	PA14_RS24830	PA14_60790
ABC transporter permease CDS	1194	Expression: RNA-7_CAGATC_L007_R1_001	145	6.19	23.83	13.05	PA14_RS24825	PA14_60780
TolC family protein CDS	1482	Expression: RNA-7_CAGATC_L007_R1_001	166	5.71	21.98	12.04	PA14_RS24820	PA14_60770
HlyD family efflux transporter periplasmic adaptor subunit CDS	1278	Expression: RNA-7_CAGATC_L007_R1_001	383	15.28	58.81	32.2	PA14_RS24815	PA14_60760
protein activator CDS	489	Expression: RNA-7_CAGATC_L007_R1_001	1152	120.15	462.33	253.13	PA14_RS24810	PA14_60750
outer membrane protein transport protein CDS	1392	Expression: RNA-7_CAGATC_L007_R1_001	150	5.5	21.15	11.58	PA14_RS24805	PA14_60730
gdhA CDS	1338	Expression: RNA-7_CAGATC_L007_R1_001	255	9.72	37.4	20.48	PA14_RS24800	PA14_60710
cytochrome-c peroxidase CcpA CDS	1041	Expression: RNA-7_CAGATC_L007_R1_001	2200	107.78	414.75	227.08	PA14_RS24795	PA14_60700
hypothetical protein CDS	378	Expression: RNA-7_CAGATC_L007_R1_001	18	2.43	9.35	5.12	PA14_RS24790	PA14_60690
RNA 3'-terminal phosphate cyclase CDS	1026	Expression: RNA-7_CAGATC_L007_R1_001	122	6.06	23.34	12.78	PA14_RS24785	PA14_60670
nucleotidyltransferase domain-containing protein CDS	813	Expression: RNA-7_CAGATC_L007_R1_001	202.5	12.7	48.88	26.76	PA14_RS24780	PA14_60660
RtcB family protein CDS	1215	Expression: RNA-7_CAGATC_L007_R1_001	127.5	5.35	20.59	11.28	PA14_RS24775	PA14_60650
slipin family protein CDS	1146	Expression: RNA-7_CAGATC_L007_R1_001	352	15.66	60.28	33	PA14_RS24770	PA14_60630
RNA repair transcriptional activator RtcR CDS	1596	Expression: RNA-7_CAGATC_L007_R1_001	394	12.59	48.45	26.53	PA14_RS24760	PA14_60600
NADAR domain-containing protein CDS	555	Expression: RNA-7_CAGATC_L007_R1_001	337.5	31.01	119.34	65.34	PA14_RS24755	PA14_60590
DUF4105 domain-containing protein CDS	1857	Expression: RNA-7_CAGATC_L007_R1_001	229.5	6.3	24.25	13.28	PA14_RS24750	PA14_60580
DUF3015 domain-containing protein CDS	489	Expression: RNA-7_CAGATC_L007_R1_001	667	69.56	267.69	146.56	PA14_RS24745	PA14_60570
TraR/DksA family transcriptional regulator CDS	327	Expression: RNA-7_CAGATC_L007_R1_001	3923	611.84	2354.41	1289.05	PA14_RS24740	PA14_60560
ATP-binding protein CDS	2454	Expression: RNA-7_CAGATC_L007_R1_001	1546	32.13	123.64	67.69	PA14_RS24735	PA14_60550
hypothetical protein CDS	342	Expression: RNA-7_CAGATC_L007_R1_001	878	130.93	503.82	275.85	PA14_RS24730	PA14_60540
TIGR00645 family protein CDS	489	Expression: RNA-7_CAGATC_L007_R1_001	84	8.76	33.71	18.46	PA14_RS24725	PA14_60530
hypothetical protein CDS	306	Expression: RNA-7_CAGATC_L007_R1_001	3810	635	2443.51	1337.84	PA14_RS24720	PA14_60520
FKBP-type peptidyl-prolyl cis-trans isomerase CDS	618	Expression: RNA-7_CAGATC_L007_R1_001	1401	115.62	444.9	243.58	PA14_RS24715	PA14_60500
c-type cytochrome CDS	2028	Expression: RNA-7_CAGATC_L007_R1_001	972	24.44	94.06	51.5	PA14_RS24710	PA14_60490
hypothetical protein CDS	225	Expression: RNA-7_CAGATC_L007_R1_001	389	88.17	339.3	185.77	PA14_RS24705	PA14_60480
octaprenyl-diphosphate synthase CDS	969	Expression: RNA-7_CAGATC_L007_R1_001	375	19.74	75.95	41.58	PA14_RS24700	PA14_60470
rplU CDS	312	Expression: RNA-7_CAGATC_L007_R1_001	849	138.78	534.03	292.38	PA14_RS24695	PA14_60460
rpmA CDS	258	Expression: RNA-7_CAGATC_L007_R1_001	1040	205.58	791.09	433.13	PA14_RS24690	PA14_60450
cgtA CDS	1221	Expression: RNA-7_CAGATC_L007_R1_001	577	24.1	92.74	50.78	PA14_RS24685	PA14_60445
glutamate 5-kinase CDS	1119	Expression: RNA-7_CAGATC_L007_R1_001	940	42.84	164.86	90.26	PA14_RS24680	PA14_60420
CreA family protein CDS	465	Expression: RNA-7_CAGATC_L007_R1_001	187	20.51	78.92	43.21	PA14_RS24675	PA14_60410
rpsT CDS	276	Expression: RNA-7_CAGATC_L007_R1_001	502	92.76	356.95	195.43	PA14_RS24670	PA14_60400
murJ CDS	1539	Expression: RNA-7_CAGATC_L007_R1_001	213	7.06	27.16	14.87	PA14_RS24665	PA14_60390
ribF CDS	939	Expression: RNA-7_CAGATC_L007_R1_001	219.5	11.92	45.88	25.12	PA14_RS24660	PA14_60380
ileS CDS	2832	Expression: RNA-7_CAGATC_L007_R1_001	1205	21.7	83.5	45.72	PA14_RS24655	PA14_60370
lspA CDS	510	Expression: RNA-7_CAGATC_L007_R1_001	250.5	25.05	96.39	52.78	PA14_RS24650	PA14_60360
fkpB CDS	441	Expression: RNA-7_CAGATC_L007_R1_001	288	33.31	128.16	70.17	PA14_RS24645	PA14_60350
ispH CDS	945	Expression: RNA-7_CAGATC_L007_R1_001	238	12.84	49.43	27.06	PA14_RS24640	PA14_60330
type IV pilin protein CDS	426	Expression: RNA-7_CAGATC_L007_R1_001	239.5	28.67	110.33	60.41	PA14_RS24635	PA14_60320
PilY2 family type 4a fimbrial biogenesis protein CDS	327	Expression: RNA-7_CAGATC_L007_R1_001	166.5	25.97	99.93	54.71	PA14_RS24630
type IV pilus biogenesis factor PilY1 CDS	3477	Expression: RNA-7_CAGATC_L007_R1_001	1239	18.17	69.93	38.29	PA14_RS24625	PA14_60310
pilus assembly protein CDS	606	Expression: RNA-7_CAGATC_L007_R1_001	234.5	19.74	75.94	41.58	PA14_RS24620	PA14_60300
prepilin-type N-terminal cleavage/methylation domain-containing protein CDS	816	Expression: RNA-7_CAGATC_L007_R1_001	347	21.69	83.45	45.69	PA14_RS24615	PA14_60290
pilV CDS	525	Expression: RNA-7_CAGATC_L007_R1_001	167	16.22	62.43	34.18	PA14_RS24610
GspH/FimT family pseudopilin CDS	489	Expression: RNA-7_CAGATC_L007_R1_001	243.5	25.4	97.72	53.5	PA14_RS24605	PA14_60280
GspH/FimT family pseudopilin CDS	501	Expression: RNA-7_CAGATC_L007_R1_001	83	8.45	32.51	17.8	PA14_RS24600
thiO CDS	1095	Expression: RNA-7_CAGATC_L007_R1_001	487.5	22.71	87.37	47.84	PA14_RS24595	PA14_60270
two-component system response regulator PilR CDS	1338	Expression: RNA-7_CAGATC_L007_R1_001	307.5	11.72	45.1	24.69	PA14_RS24590	PA14_60260
sensor protein PilS CDS	1593	Expression: RNA-7_CAGATC_L007_R1_001	174.5	5.59	21.5	11.77	PA14_RS24585	PA14_60250
hypothetical protein CDS	246	Expression: RNA-7_CAGATC_L007_R1_001	41.5	8.6	33.11	18.13	PA14_RS24580	PA14_60240
outer membrane protein assembly factor BamD CDS	1026	Expression: RNA-7_CAGATC_L007_R1_001	199	9.89	38.06	20.84	PA14_RS24575	PA14_60230
rluD CDS	963	Expression: RNA-7_CAGATC_L007_R1_001	565	29.92	115.14	63.04	PA14_RS24570	PA14_60210
pgeF CDS	729	Expression: RNA-7_CAGATC_L007_R1_001	421	29.45	113.34	62.05	PA14_RS24565	PA14_60200
clpB CDS	2565	Expression: RNA-7_CAGATC_L007_R1_001	13072	259.91	1000.15	547.59	PA14_RS24560	PA14_60190
site-specific integrase CDS	1285	Expression: RNA-7_CAGATC_L007_R1_001	55	2.18	8.4	4.6	PA14_RS24540	PA14_60140
helicase/relaxase domain-containing protein CDS	1920	Expression: RNA-7_CAGATC_L007_R1_001	258	6.85	26.37	14.44	PA14_RS24535	PA14_60130
deoxycytidine deaminase CDS	534	Expression: RNA-7_CAGATC_L007_R1_001	277.5	26.5	101.98	55.84	PA14_RS24530	PA14_60120
hypothetical protein CDS	711	Expression: RNA-7_CAGATC_L007_R1_001	353.5	25.36	97.57	53.42	PA14_RS24525	PA14_60110
deoxycytidine deaminase CDS	540	Expression: RNA-7_CAGATC_L007_R1_001	169	15.96	61.42	33.63	PA14_RS30975	PA14_60100
hypothetical protein CDS	516	Expression: RNA-7_CAGATC_L007_R1_001	325	32.12	123.61	67.68	PA14_RS30970	PA14_60090
UvrD-helicase domain-containing protein CDS	1932	Expression: RNA-7_CAGATC_L007_R1_001	1149.5	30.34	116.77	63.93	PA14_RS24520	PA14_60080
ATP-dependent endonuclease CDS	2424	Expression: RNA-7_CAGATC_L007_R1_001	886.5	18.65	71.77	39.3	PA14_RS24515	PA14_60070
hypothetical protein CDS	165	Expression: RNA-7_CAGATC_L007_R1_001	15	4.64	17.84	9.77	PA14_RS31480
type II toxin-antitoxin system RelE/ParE family toxin CDS	351	Expression: RNA-7_CAGATC_L007_R1_001	232	33.71	129.72	71.02	PA14_RS24510	PA14_60050
type II toxin-antitoxin system ParD family antitoxin CDS	273	Expression: RNA-7_CAGATC_L007_R1_001	212	39.6	152.4	83.44	PA14_RS24505	PA14_60040
hypothetical protein CDS	345	Expression: RNA-7_CAGATC_L007_R1_001	7081	1046.76	4027.97	2205.34	PA14_RS30960	PA14_60030
conjugal transfer protein TraG N-terminal domain-containing protein CDS	1512	Expression: RNA-7_CAGATC_L007_R1_001	1868	63.01	242.46	132.75	PA14_RS24500	PA14_60020
hypothetical protein CDS	342	Expression: RNA-7_CAGATC_L007_R1_001	39	5.82	22.38	12.25	PA14_RS24495	PA14_60010
integrating conjugative element protein CDS	1383	Expression: RNA-7_CAGATC_L007_R1_001	100	3.69	14.19	7.77	PA14_RS24490	PA14_60000
TIGR03756 family integrating conjugative elementprotein CDS	939	Expression: RNA-7_CAGATC_L007_R1_001	33	1.79	6.9	3.78	PA14_RS24485	PA14_59990
TIGR03757 family integrating conjugative elementprotein CDS	432	Expression: RNA-7_CAGATC_L007_R1_001	9	1.06	4.09	2.24	PA14_RS24480	PA14_59980
hypothetical protein CDS	219	Expression: RNA-7_CAGATC_L007_R1_001	545.5	127.03	488.83	267.64	PA14_RS24475	PA14_59970
DsbA family protein CDS	660	Expression: RNA-7_CAGATC_L007_R1_001	183.5	14.18	54.56	29.87	PA14_RS24470	PA14_59960
hypothetical protein CDS	285	Expression: RNA-7_CAGATC_L007_R1_001	13	2.33	8.95	4.9	PA14_RS24465	PA14_59950
conjugative transfer ATPase CDS	2943	Expression: RNA-7_CAGATC_L007_R1_001	160.5	2.78	10.7	5.86	PA14_RS24460	PA14_59940
TIGR03751 family conjugal transfer lipoprotein CDS	444	Expression: RNA-7_CAGATC_L007_R1_001	36	4.14	15.91	8.71	PA14_RS24455	PA14_59930
TIGR03752 family integrating conjugative elementprotein CDS	1506	Expression: RNA-7_CAGATC_L007_R1_001	81.5	2.76	10.62	5.81	PA14_RS24450	PA14_59920
TIGR03749 family integrating conjugative elementprotein CDS	885	Expression: RNA-7_CAGATC_L007_R1_001	162	9.34	35.92	19.67	PA14_RS24445	PA14_59910
TIGR03746 family integrating conjugative elementprotein CDS	660	Expression: RNA-7_CAGATC_L007_R1_001	26	2.01	7.73	4.23	PA14_RS24440	PA14_59900
TIGR03750 family conjugal transfer protein CDS	387	Expression: RNA-7_CAGATC_L007_R1_001	34	4.48	17.24	9.44	PA14_RS24435	PA14_59890
TIGR03745 family integrating conjugative elementmembrane protein CDS	357	Expression: RNA-7_CAGATC_L007_R1_001	5	0.71	2.75	1.5	PA14_RS24430	PA14_59880
TIGR03758 family integrating conjugative elementprotein CDS	240	Expression: RNA-7_CAGATC_L007_R1_001	7	1.49	5.72	3.13	PA14_RS24425	PA14_59870
RAQPRD family integrative conjugative element protein CDS	339	Expression: RNA-7_CAGATC_L007_R1_001	22	3.31	12.74	6.97	PA14_RS24420	PA14_59860
hypothetical protein CDS	306	Expression: RNA-7_CAGATC_L007_R1_001	29	4.83	18.6	10.18	PA14_RS24415	PA14_59850
DUF2845 domain-containing protein CDS	312	Expression: RNA-7_CAGATC_L007_R1_001	898.5	146.87	565.16	309.43	PA14_RS30955	PA14_59845
hypothetical protein CDS	1110	Expression: RNA-7_CAGATC_L007_R1_001	2677.5	123.02	473.39	259.18	PA14_RS31475	PA14_59840
UvrD-helicase domain-containing protein CDS	1482	Expression: RNA-7_CAGATC_L007_R1_001	630.5	21.7	83.49	45.71	PA14_RS24405	PA14_59830
TIGR03747 family integrating conjugative elementmembrane protein CDS	651	Expression: RNA-7_CAGATC_L007_R1_001	64.5	5.05	19.44	10.65	PA14_RS24400	PA14_59820
response regulator CDS	2796	Expression: RNA-7_CAGATC_L007_R1_001	375	6.84	26.32	14.41	PA14_RS24395	PA14_59800
EAL domain-containing response regulator CDS	1200	Expression: RNA-7_CAGATC_L007_R1_001	2643	112.33	432.24	236.66	PA14_RS24390	PA14_59790
hybrid sensor histidine kinase/response regulator CDS	3255	Expression: RNA-7_CAGATC_L007_R1_001	1316	20.62	79.34	43.44	PA14_RS24385	PA14_59780
response regulator CDS	696	Expression: RNA-7_CAGATC_L007_R1_001	303.5	22.24	85.58	46.85	PA14_RS24380	PA14_59770
molecular chaperone CDS	717	Expression: RNA-7_CAGATC_L007_R1_001	159	11.31	43.52	23.83	PA14_RS24375	PA14_59760
fimbrial protein CDS	1347	Expression: RNA-7_CAGATC_L007_R1_001	106.5	4.03	15.52	8.5	PA14_RS24370	PA14_59750
fimbrial biogenesis outer membrane usher protein CDS	2614	Expression: RNA-7_CAGATC_L007_R1_001	158	3.08	11.86	6.49	PA14_RS24365	PA14_59735
molecular chaperone CDS	747	Expression: RNA-7_CAGATC_L007_R1_001	24	1.64	6.31	3.45	PA14_RS24360	PA14_59720
type 1 fimbrial protein CDS	549	Expression: RNA-7_CAGATC_L007_R1_001	38	3.53	13.58	7.44	PA14_RS24355	PA14_59710
IS3 family transposase CDS	>266	Expression: RNA-7_CAGATC_L007_R1_001	10	1.92	7.38	4.04	PA14_RS24350
TIGR03747 family integrating conjugative elementmembrane protein CDS	747	Expression: RNA-7_CAGATC_L007_R1_001	50.5	3.45	13.27	7.26	PA14_RS24345	PA14_59700
traD CDS	2235	Expression: RNA-7_CAGATC_L007_R1_001	203.5	4.64	17.87	9.78	PA14_RS24340	PA14_59690
hypothetical protein CDS	258	Expression: RNA-7_CAGATC_L007_R1_001	3.5	0.69	2.66	1.46	PA14_RS24335	PA14_59680
integrating conjugative element protein CDS	501	Expression: RNA-7_CAGATC_L007_R1_001	26.5	2.7	10.38	5.68	PA14_RS24330	PA14_59670
hypothetical protein CDS	582	Expression: RNA-7_CAGATC_L007_R1_001	111.5	9.77	37.6	20.59	PA14_RS24325	PA14_59660
TIGR03759 family integrating conjugative elementprotein CDS	756	Expression: RNA-7_CAGATC_L007_R1_001	36.5	2.46	9.48	5.19	PA14_RS24320	PA14_59650
hypothetical protein CDS	690	Expression: RNA-7_CAGATC_L007_R1_001	91	6.73	25.88	14.17	PA14_RS24315	PA14_59640
hypothetical protein CDS	1032	Expression: RNA-7_CAGATC_L007_R1_001	600.5	29.68	114.19	62.52	PA14_RS30950	PA14_59630
DUF3218 family protein CDS	666	Expression: RNA-7_CAGATC_L007_R1_001	1544.5	118.27	455.12	249.18	PA14_RS24305	PA14_59620
hypothetical protein CDS	675	Expression: RNA-7_CAGATC_L007_R1_001	580	43.82	168.63	92.33	PA14_RS24300	PA14_59610
Hin recombinase CDS	161	Expression: RNA-7_CAGATC_L007_R1_001	180	57.02	219.41	120.13	PA14_RS30945
DUF4440 domain-containing protein CDS	360	Expression: RNA-7_CAGATC_L007_R1_001	205	29.04	111.75	61.19	PA14_RS30940	PA14_59590
IS66 family transposase CDS	1536	Expression: RNA-7_CAGATC_L007_R1_001	589	19.56	75.25	41.2	PA14_RS24295	PA14_59580
tnpB CDS	336	Expression: RNA-7_CAGATC_L007_R1_001	58	8.8	33.88	18.55	PA14_RS24290	PA14_59570
IS66 family insertion sequence hypothetical protein CDS	267	Expression: RNA-7_CAGATC_L007_R1_001	21	4.01	15.44	8.45	PA14_RS30935	PA14_59560
hypothetical protein CDS	1227	Expression: RNA-7_CAGATC_L007_R1_001	587	24.4	93.89	51.4	PA14_RS30930	PA14_59550
DEAD/DEAH box helicase CDS	2250	Expression: RNA-7_CAGATC_L007_R1_001	150	3.4	13.08	7.16	PA14_RS24285	PA14_59540
class I SAM-dependent methyltransferase CDS	1452	Expression: RNA-7_CAGATC_L007_R1_001	56	1.97	7.57	4.14	PA14_RS24280	PA14_59530
hypothetical protein CDS	606	Expression: RNA-7_CAGATC_L007_R1_001	20	1.68	6.48	3.55	PA14_RS24275	PA14_59520
hypothetical protein CDS	255	Expression: RNA-7_CAGATC_L007_R1_001	21	4.2	16.16	8.85	PA14_RS24270	PA14_59510
hypothetical protein CDS	363	Expression: RNA-7_CAGATC_L007_R1_001	90	12.64	48.66	26.64	PA14_RS24265	PA14_59500
hypothetical protein CDS	276	Expression: RNA-7_CAGATC_L007_R1_001	86.5	15.98	61.51	33.67	PA14_RS24260	PA14_59490
DUF3275 family protein CDS	636	Expression: RNA-7_CAGATC_L007_R1_001	44.5	3.57	13.73	7.52	PA14_RS24255	PA14_59480
hypothetical protein CDS	351	Expression: RNA-7_CAGATC_L007_R1_001	46	6.68	25.72	14.08	PA14_RS24250	PA14_59470
hypothetical protein CDS	708	Expression: RNA-7_CAGATC_L007_R1_001	59	4.25	16.35	8.95	PA14_RS24245	PA14_59440
hypothetical protein CDS	201	Expression: RNA-7_CAGATC_L007_R1_001	12	3.04	11.72	6.41	PA14_RS24240	PA14_59430
hypothetical protein CDS	159	Expression: RNA-7_CAGATC_L007_R1_001	10	3.21	12.34	6.76	PA14_RS31470
DUF3577 domain-containing protein CDS	489	Expression: RNA-7_CAGATC_L007_R1_001	48	5.01	19.26	10.55	PA14_RS24235	PA14_59400
hypothetical protein CDS	174	Expression: RNA-7_CAGATC_L007_R1_001	1366	400.38	1540.68	843.53	PA14_RS31465
hypothetical protein CDS	567	Expression: RNA-7_CAGATC_L007_R1_001	269	24.2	93.11	50.98	PA14_RS24230	PA14_59380
pilM CDS	438	Expression: RNA-7_CAGATC_L007_R1_001	240	27.95	107.53	58.88	PA14_RS24225	PA14_59360
pilV CDS	1329	Expression: RNA-7_CAGATC_L007_R1_001	538	20.65	79.45	43.5	PA14_RS24220	PA14_59350
tadA CDS	942	Expression: RNA-7_CAGATC_L007_R1_001	141	7.63	29.38	16.08	PA14_RS24215	PA14_59340
pilus assembly protein PilX CDS	531	Expression: RNA-7_CAGATC_L007_R1_001	47	4.51	17.37	9.51	PA14_RS24210	PA14_59320
type II secretion system F family protein CDS	1080	Expression: RNA-7_CAGATC_L007_R1_001	77.5	3.66	14.08	7.71	PA14_RS24205	PA14_59310
tadA CDS	1581	Expression: RNA-7_CAGATC_L007_R1_001	51.5	1.66	6.39	3.5	PA14_RS24200	PA14_59290
pilP CDS	534	Expression: RNA-7_CAGATC_L007_R1_001	30	2.87	11.03	6.04	PA14_RS24195	PA14_59280
pilO2 CDS	1326	Expression: RNA-7_CAGATC_L007_R1_001	88	3.38	13.02	7.13	PA14_RS24190	PA14_59270
PilN family type IVB pilus formation outer membrane protein CDS	1710	Expression: RNA-7_CAGATC_L007_R1_001	60	1.79	6.89	3.77	PA14_RS24185	PA14_59250
TcpQ domain-containing protein CDS	1125	Expression: RNA-7_CAGATC_L007_R1_001	106	4.81	18.49	10.12	PA14_RS24180	PA14_59240
hypothetical protein CDS	327	Expression: RNA-7_CAGATC_L007_R1_001	165.5	25.81	99.33	54.38	PA14_RS24175	PA14_59230
pyocin S5 CDS	1194	Expression: RNA-7_CAGATC_L007_R1_001	84.5	3.61	13.89	7.6	PA14_RS24170	PA14_59220
DEAD/DEAH box helicase CDS	1974	Expression: RNA-7_CAGATC_L007_R1_001	142	3.67	14.12	7.73	PA14_RS24165	PA14_59210
hypothetical protein CDS	1890	Expression: RNA-7_CAGATC_L007_R1_001	456	12.3	47.35	25.92	PA14_RS24160	PA14_59200
hypothetical protein CDS	471	Expression: RNA-7_CAGATC_L007_R1_001	1707	184.83	711.25	389.41	PA14_RS30910	PA14_59190
topA CDS	1926	Expression: RNA-7_CAGATC_L007_R1_001	10080	266.92	1027.11	562.35	PA14_RS24155	PA14_59180
CrpP family protein CDS	168	Expression: RNA-7_CAGATC_L007_R1_001	100	30.36	116.82	63.96	PA14_RS30905	PA14_59160
hypothetical protein CDS	195	Expression: RNA-7_CAGATC_L007_R1_001	43	11.25	43.28	23.69	PA14_RS24145
single-stranded DNA-binding protein CDS	471	Expression: RNA-7_CAGATC_L007_R1_001	125	13.54	52.08	28.52	PA14_RS24140	PA14_59150
DUF3158 family protein CDS	534	Expression: RNA-7_CAGATC_L007_R1_001	42	4.01	15.44	8.45	PA14_RS24135	PA14_59140
TIGR03761 family integrating conjugative elementprotein CDS	729	Expression: RNA-7_CAGATC_L007_R1_001	45	3.15	12.11	6.63	PA14_RS24130	PA14_59130
hypothetical protein CDS	240	Expression: RNA-7_CAGATC_L007_R1_001	38	8.08	31.07	17.01	PA14_RS24125	PA14_59120
hypothetical protein CDS	1326	Expression: RNA-7_CAGATC_L007_R1_001	178	6.85	26.34	14.42	PA14_RS24120	PA14_59100
DUF2857 domain-containing protein CDS	768	Expression: RNA-7_CAGATC_L007_R1_001	77	5.11	19.68	10.77	PA14_RS24115	PA14_59090
ParB family protein CDS	1740	Expression: RNA-7_CAGATC_L007_R1_001	131.5	3.85	14.83	8.12	PA14_RS24110	PA14_59070
Arc family DNA-binding protein CDS	249	Expression: RNA-7_CAGATC_L007_R1_001	25.5	5.22	20.1	11	PA14_RS24105	PA14_59060
yejK CDS	1017	Expression: RNA-7_CAGATC_L007_R1_001	181	9.08	34.93	19.12	PA14_RS24100	PA14_59050
hypothetical protein CDS	234	Expression: RNA-7_CAGATC_L007_R1_001	19	4.14	15.93	8.72	PA14_RS24095	PA14_59030
hypothetical protein CDS	495	Expression: RNA-7_CAGATC_L007_R1_001	27.5	2.83	10.9	5.97	PA14_RS31295	PA14_59020
hypothetical protein CDS	258	Expression: RNA-7_CAGATC_L007_R1_001	9.5	1.88	7.23	3.96	PA14_RS24085	PA14_59010
hypothetical protein CDS	528	Expression: RNA-7_CAGATC_L007_R1_001	3.5	0.34	1.3	0.71	PA14_RS24080	PA14_59000
hypothetical protein CDS	186	Expression: RNA-7_CAGATC_L007_R1_001	7	1.92	7.39	4.04	PA14_RS24075
dnaB CDS	1347	Expression: RNA-7_CAGATC_L007_R1_001	42.5	1.61	6.19	3.39	PA14_RS24070	PA14_58990
hypothetical protein CDS	225	Expression: RNA-7_CAGATC_L007_R1_001	2	0.45	1.74	0.96	PA14_RS24065	PA14_58980
HNH endonuclease CDS	708	Expression: RNA-7_CAGATC_L007_R1_001	21.5	1.55	5.96	3.26	PA14_RS24060	PA14_58970
DUF2786 domain-containing protein CDS	702	Expression: RNA-7_CAGATC_L007_R1_001	168.5	12.24	47.11	25.79	PA14_RS24055	PA14_58960
hypothetical protein CDS	687	Expression: RNA-7_CAGATC_L007_R1_001	58	4.31	16.57	9.07	PA14_RS24050	PA14_58950
hypothetical protein CDS	150	Expression: RNA-7_CAGATC_L007_R1_001	14	4.76	18.32	10.03	PA14_RS31460	PA14_58940
hypothetical protein CDS	498	Expression: RNA-7_CAGATC_L007_R1_001	43	4.4	16.95	9.28	PA14_RS24045	PA14_58930
hypothetical protein CDS	738	Expression: RNA-7_CAGATC_L007_R1_001	33	2.28	8.78	4.8	PA14_RS24040	PA14_58920
ParA family protein CDS	867	Expression: RNA-7_CAGATC_L007_R1_001	75	4.41	16.98	9.29	PA14_RS24035	PA14_58910
tpsA4 CDS	4254	Expression: RNA-7_CAGATC_L007_R1_001	630	7.55	29.06	15.91	PA14_RS24030	PA14_58900
ShlB/FhaC/HecB family hemolysin secretion/activation protein CDS	1638	Expression: RNA-7_CAGATC_L007_R1_001	83	2.58	9.94	5.44	PA14_RS24025	PA14_58890
cell division protein ZapE CDS	1092	Expression: RNA-7_CAGATC_L007_R1_001	297	13.87	53.38	29.22	PA14_RS24020	PA14_58880
NAD(P)/FAD-dependent oxidoreductase CDS	1308	Expression: RNA-7_CAGATC_L007_R1_001	479	18.68	71.87	39.35	PA14_RS24015	PA14_58870
DUF3094 family protein CDS	171	Expression: RNA-7_CAGATC_L007_R1_001	64	19.09	73.45	40.21	PA14_RS24010	PA14_58860
MOSC domain-containing protein CDS	450	Expression: RNA-7_CAGATC_L007_R1_001	488	55.31	212.82	116.52	PA14_RS24005	PA14_58850
DUF1780 domain-containing protein CDS	630	Expression: RNA-7_CAGATC_L007_R1_001	663	53.67	206.53	113.08	PA14_RS24000	PA14_58840
GNAT family N-acetyltransferase CDS	426	Expression: RNA-7_CAGATC_L007_R1_001	295.5	35.38	136.13	74.53	PA14_RS23995	PA14_58830
hypothetical protein CDS	471	Expression: RNA-7_CAGATC_L007_R1_001	226	24.47	94.17	51.56	PA14_RS23990	PA14_58820
energy-coupling factor ABC transporter permease CDS	690	Expression: RNA-7_CAGATC_L007_R1_001	186.5	13.78	53.04	29.04	PA14_RS23985	PA14_58810
hypothetical protein CDS	210	Expression: RNA-7_CAGATC_L007_R1_001	100.5	24.41	93.92	51.42	PA14_RS23980	PA14_58800
yacG CDS	201	Expression: RNA-7_CAGATC_L007_R1_001	98	24.87	95.68	52.39	PA14_RS23975	PA14_58790
dephospho-CoA kinase CDS	612	Expression: RNA-7_CAGATC_L007_R1_001	373	31.08	119.61	65.49	PA14_RS23970	PA14_58780
pilD CDS	873	Expression: RNA-7_CAGATC_L007_R1_001	244	14.25	54.85	30.03	PA14_RS23965	PA14_58770
type II secretion system F family protein CDS	1218	Expression: RNA-7_CAGATC_L007_R1_001	717.5	30.04	115.61	63.3	PA14_RS23960	PA14_58760
pilB CDS	1704	Expression: RNA-7_CAGATC_L007_R1_001	506	15.14	58.28	31.91	PA14_RS23955	PA14_58750
pilin CDS	540	Expression: RNA-7_CAGATC_L007_R1_001	9222	870.97	3351.52	1834.98	PA14_RS30890	PA14_58730
hypothetical protein CDS	708	Expression: RNA-7_CAGATC_L007_R1_001	467	33.64	129.45	70.87	PA14_RS23945	PA14_58720
carboxylating nicotinate-nucleotide diphosphorylase CDS	849	Expression: RNA-7_CAGATC_L007_R1_001	310	18.62	71.66	39.23	PA14_RS23935	PA14_58700
DUF1631 domain-containing protein CDS	2256	Expression: RNA-7_CAGATC_L007_R1_001	7422	167.78	645.64	353.49	PA14_RS23930	PA14_58690
ampD CDS	567	Expression: RNA-7_CAGATC_L007_R1_001	206	18.53	71.3	39.04	PA14_RS23925	PA14_58670
ampE CDS	837	Expression: RNA-7_CAGATC_L007_R1_001	643	39.18	150.76	82.54	PA14_RS23920	PA14_58660
methyl-accepting chemotaxis protein CDS	2022	Expression: RNA-7_CAGATC_L007_R1_001	757	19.09	73.47	40.23	PA14_RS23915	PA14_58650
type III PLP-dependent enzyme CDS	1164	Expression: RNA-7_CAGATC_L007_R1_001	1368	59.94	230.65	126.28	PA14_RS23910	PA14_58630
VOC family protein CDS	426	Expression: RNA-7_CAGATC_L007_R1_001	65	7.78	29.94	16.39	PA14_RS23905	PA14_58620
phosphoethanolamine transferase CptA CDS	1803	Expression: RNA-7_CAGATC_L007_R1_001	169	4.78	18.4	10.07	PA14_RS23900	PA14_58610
sel1 repeat family protein CDS	816	Expression: RNA-7_CAGATC_L007_R1_001	169	10.56	40.65	22.25	PA14_RS23895	PA14_58600
Fe2+-dependent dioxygenase CDS	681	Expression: RNA-7_CAGATC_L007_R1_001	46	3.44	13.26	7.26	PA14_RS23890	PA14_58580
TonB-dependent siderophore receptor PiuA CDS	2262	Expression: RNA-7_CAGATC_L007_R1_001	219	4.94	19	10.4	PA14_RS23885	PA14_58570
sulfite reductase flavoprotein subunit alpha CDS	2553	Expression: RNA-7_CAGATC_L007_R1_001	260	5.19	19.99	10.94	PA14_RS23880	PA14_58560
lpxO CDS	900	Expression: RNA-7_CAGATC_L007_R1_001	211	11.96	46.01	25.19	PA14_RS23875	PA14_58550
LamB/YcsF family protein CDS	756	Expression: RNA-7_CAGATC_L007_R1_001	902	60.85	234.15	128.2	PA14_RS23870	PA14_58540
pxpB CDS	678	Expression: RNA-7_CAGATC_L007_R1_001	132.5	9.97	38.35	21	PA14_RS23865	PA14_58530
biotin-dependent carboxyltransferase family protein CDS	930	Expression: RNA-7_CAGATC_L007_R1_001	176	9.65	37.14	20.33	PA14_RS23860	PA14_58515
Lrp/AsnC family transcriptional regulator CDS	474	Expression: RNA-7_CAGATC_L007_R1_001	43.5	4.68	18.01	9.86	PA14_RS23855	PA14_58510
LysE family translocator CDS	633	Expression: RNA-7_CAGATC_L007_R1_001	2849	229.54	883.28	483.6	PA14_RS23850	PA14_58500
ABC transporter ATP-binding protein CDS	972	Expression: RNA-7_CAGATC_L007_R1_001	1130.5	59.32	228.25	124.97	PA14_RS23845	PA14_58490
ATP-binding cassette domain-containing protein CDS	975	Expression: RNA-7_CAGATC_L007_R1_001	302.5	15.82	60.89	33.34	PA14_RS23840	PA14_58470
ABC transporter permease subunit CDS	912	Expression: RNA-7_CAGATC_L007_R1_001	138	7.72	29.7	16.26	PA14_RS23835	PA14_58450
ABC transporter permease subunit CDS	1011	Expression: RNA-7_CAGATC_L007_R1_001	320	16.14	62.12	34.01	PA14_RS23830	PA14_58440
ABC transporter substrate-binding protein CDS	1602	Expression: RNA-7_CAGATC_L007_R1_001	485.5	15.46	59.48	32.56	PA14_RS23825	PA14_58420
OprD family outer membrane porin CDS	1455	Expression: RNA-7_CAGATC_L007_R1_001	759.5	26.62	102.44	56.09	PA14_RS23820	PA14_58410
ABC transporter substrate-binding protein CDS	1602	Expression: RNA-7_CAGATC_L007_R1_001	3817	121.51	467.6	256.01	PA14_RS23815	PA14_58390
psdR CDS	564	Expression: RNA-7_CAGATC_L007_R1_001	802	72.52	279.07	152.79	PA14_RS23810	PA14_58380
mdpA CDS	1218	Expression: RNA-7_CAGATC_L007_R1_001	743	31.11	119.72	65.55	PA14_RS23805	PA14_58375
ABC transporter substrate-binding protein CDS	1599	Expression: RNA-7_CAGATC_L007_R1_001	566	18.05	69.47	38.03	PA14_RS23800	PA14_58360
ABC transporter substrate-binding protein CDS	1614	Expression: RNA-7_CAGATC_L007_R1_001	1325	41.87	161.11	88.21	PA14_RS23795	PA14_58350
SIMPL domain-containing protein CDS	711	Expression: RNA-7_CAGATC_L007_R1_001	719	51.57	198.46	108.66	PA14_RS23790	PA14_58330
HAMP domain-containing histidine kinase CDS	1269	Expression: RNA-7_CAGATC_L007_R1_001	631	25.36	97.58	53.43	PA14_RS23785	PA14_58320
response regulator transcription factor CDS	561	Expression: RNA-7_CAGATC_L007_R1_001	870	79.09	304.35	166.63	PA14_RS23780	PA14_58300
YfaP family protein CDS	810	Expression: RNA-7_CAGATC_L007_R1_001	513.5	32.33	124.41	68.12	PA14_RS23775	PA14_58290
DUF2138 domain-containing protein CDS	1770	Expression: RNA-7_CAGATC_L007_R1_001	599	17.26	66.41	36.36	PA14_RS23770	PA14_58270
DUF1175 domain-containing protein CDS	639	Expression: RNA-7_CAGATC_L007_R1_001	113.5	9.06	34.86	19.09	PA14_RS23765	PA14_58260
alpha-2-macroglobulin MagD CDS	4551	Expression: RNA-7_CAGATC_L007_R1_001	1723.5	19.31	74.32	40.69	PA14_RS23760	PA14_58250
DUF2300 domain-containing protein CDS	1650	Expression: RNA-7_CAGATC_L007_R1_001	703.5	21.74	83.67	45.81	PA14_RS23755	PA14_58240
YfaP family protein CDS	792	Expression: RNA-7_CAGATC_L007_R1_001	245	15.78	60.71	33.24	PA14_RS23750	PA14_58230
carboxymuconolactone decarboxylase family protein CDS	387	Expression: RNA-7_CAGATC_L007_R1_001	100.5	13.24	50.96	27.9	PA14_RS23745	PA14_58220
septal ring lytic transglycosylase RlpA family protein CDS	378	Expression: RNA-7_CAGATC_L007_R1_001	68.5	9.24	35.56	19.47	PA14_RS23740	PA14_58210
gatB CDS	1446	Expression: RNA-7_CAGATC_L007_R1_001	252	8.89	34.2	18.73	PA14_RS23735	PA14_58190
gatA CDS	1455	Expression: RNA-7_CAGATC_L007_R1_001	466.5	16.35	62.92	34.45	PA14_RS23730	PA14_58180
gatC CDS	288	Expression: RNA-7_CAGATC_L007_R1_001	42.5	7.53	28.96	15.86	PA14_RS23725	PA14_58170
mreB CDS	1038	Expression: RNA-7_CAGATC_L007_R1_001	249.5	12.26	47.17	25.83	PA14_RS23720	PA14_58150
mreC CDS	1041	Expression: RNA-7_CAGATC_L007_R1_001	235	11.51	44.3	24.26	PA14_RS23715	PA14_58130
mreD CDS	495	Expression: RNA-7_CAGATC_L007_R1_001	127.5	13.14	50.55	27.68	PA14_RS23710	PA14_58120
maf CDS	606	Expression: RNA-7_CAGATC_L007_R1_001	450	37.87	145.73	79.79	PA14_RS23705	PA14_58110
rng CDS	1458	Expression: RNA-7_CAGATC_L007_R1_001	912.5	31.92	122.82	67.25	PA14_RS23700	PA14_58100
TIGR02099 family protein CDS	3831	Expression: RNA-7_CAGATC_L007_R1_001	1928.5	25.67	98.79	54.09	PA14_RS23695	PA14_58090
carbon-nitrogen hydrolase family protein CDS	849	Expression: RNA-7_CAGATC_L007_R1_001	3516	211.21	812.74	444.98	PA14_RS23690	PA14_58080
tldD CDS	1443	Expression: RNA-7_CAGATC_L007_R1_001	3924	138.69	533.67	292.19	PA14_RS23685	PA14_58070
ribosome-associated protein CDS	603	Expression: RNA-7_CAGATC_L007_R1_001	1328	112.32	432.21	236.64	PA14_RS23680	PA14_58060
pmbA CDS	1350	Expression: RNA-7_CAGATC_L007_R1_001	2286	86.36	332.32	181.95	PA14_RS23675	PA14_58050
hypothetical protein CDS	396	Expression: RNA-7_CAGATC_L007_R1_001	179.5	23.12	88.96	48.7	PA14_RS23670	PA14_58040
class II fumarate hydratase FumC CDS	1377	Expression: RNA-7_CAGATC_L007_R1_001	1712	63.41	243.99	133.59	PA14_RS23665	PA14_58030
hypothetical protein CDS	450	Expression: RNA-7_CAGATC_L007_R1_001	193	21.87	84.17	46.08	PA14_RS23660	PA14_58010
superoxide dismutase CDS	612	Expression: RNA-7_CAGATC_L007_R1_001	653	54.42	209.4	114.65	PA14_RS23655	PA14_58000
ZIP family metal transporter CDS	933	Expression: RNA-7_CAGATC_L007_R1_001	1414.5	77.32	297.53	162.9	PA14_RS23650	PA14_57990
HPr family phosphocarrier protein CDS	273	Expression: RNA-7_CAGATC_L007_R1_001	793	148.14	570.06	312.11	PA14_RS23645	PA14_57980
rapZ CDS	861	Expression: RNA-7_CAGATC_L007_R1_001	1017.5	60.27	231.92	126.98	PA14_RS23640	PA14_57970
ptsN CDS	465	Expression: RNA-7_CAGATC_L007_R1_001	1357.5	148.89	572.93	313.68	PA14_RS23635	PA14_57960
raiA CDS	309	Expression: RNA-7_CAGATC_L007_R1_001	8610	1421.07	5468.34	2993.95	PA14_RS23630	PA14_57950
RNA polymerase factor sigma-54 CDS	1494	Expression: RNA-7_CAGATC_L007_R1_001	2056	70.18	270.07	147.87	PA14_RS23625	PA14_57940
lptB CDS	726	Expression: RNA-7_CAGATC_L007_R1_001	902	63.36	243.83	133.5	PA14_RS23620	PA14_57930
lptA CDS	528	Expression: RNA-7_CAGATC_L007_R1_001	382	36.9	141.98	77.74	PA14_RS23615	PA14_57920
lptC CDS	573	Expression: RNA-7_CAGATC_L007_R1_001	577	51.36	197.62	108.2	PA14_RS23610	PA14_57910
HAD family hydrolase CDS	540	Expression: RNA-7_CAGATC_L007_R1_001	557	52.61	202.43	110.83	PA14_RS23605	PA14_57900
kdsD CDS	981	Expression: RNA-7_CAGATC_L007_R1_001	430	22.35	86.02	47.1	PA14_RS23600	PA14_57890
ABC transporter ATP-binding protein CDS	810	Expression: RNA-7_CAGATC_L007_R1_001	679	42.75	164.51	90.07	PA14_RS23595	PA14_57880
mlaE CDS	798	Expression: RNA-7_CAGATC_L007_R1_001	322.5	20.61	79.31	43.42	PA14_RS23590	PA14_57870
mlaD CDS	474	Expression: RNA-7_CAGATC_L007_R1_001	310	33.35	128.35	70.27	PA14_RS23585	PA14_57850
phospholipid-binding protein MlaC CDS	648	Expression: RNA-7_CAGATC_L007_R1_001	562.5	44.27	170.36	93.27	PA14_RS23580	PA14_57840
STAS domain-containing protein CDS	309	Expression: RNA-7_CAGATC_L007_R1_001	661	109.1	419.81	229.85	PA14_RS23575	PA14_57830
BolA family transcriptional regulator CDS	240	Expression: RNA-7_CAGATC_L007_R1_001	266.5	56.63	217.92	119.31	PA14_RS23570	PA14_57820
murA CDS	1266	Expression: RNA-7_CAGATC_L007_R1_001	1421	57.24	220.28	120.6	PA14_RS23565	PA14_57810
ATP phosphoribosyltransferase CDS	636	Expression: RNA-7_CAGATC_L007_R1_001	391.5	31.39	120.81	66.14	PA14_RS23560	PA14_57800
hisD CDS	1323	Expression: RNA-7_CAGATC_L007_R1_001	440	16.96	65.27	35.73	PA14_RS23555	PA14_57780
histidinol-phosphate transaminase CDS	1056	Expression: RNA-7_CAGATC_L007_R1_001	345	16.66	64.12	35.1	PA14_RS23550	PA14_57770
protease AlgW CDS	1170	Expression: RNA-7_CAGATC_L007_R1_001	497	21.66	83.36	45.64	PA14_RS23545	PA14_57760
Nif3-like dinuclear metal center hexameric protein CDS	759	Expression: RNA-7_CAGATC_L007_R1_001	465.5	31.28	120.36	65.9	PA14_RS23540	PA14_57740
mltB CDS	1104	Expression: RNA-7_CAGATC_L007_R1_001	429.5	19.84	76.35	41.8	PA14_RS23535	PA14_57730
cysD CDS	918	Expression: RNA-7_CAGATC_L007_R1_001	715	39.72	152.85	83.69	PA14_RS23530	PA14_57720
cysN CDS	1902	Expression: RNA-7_CAGATC_L007_R1_001	1837	49.26	189.54	103.78	PA14_RS23525	PA14_57710
YhcB family protein CDS	447	Expression: RNA-7_CAGATC_L007_R1_001	298	34	130.83	71.63	PA14_RS23520	PA14_57690
alpha/beta hydrolase CDS	630	Expression: RNA-7_CAGATC_L007_R1_001	167	13.52	52.02	28.48	PA14_RS23515	PA14_57680
tryptophan--tRNA ligase CDS	1347	Expression: RNA-7_CAGATC_L007_R1_001	254	9.62	37.01	20.26	PA14_RS23510	PA14_57670
cell division protein ZapE CDS	1095	Expression: RNA-7_CAGATC_L007_R1_001	130	6.05	23.3	12.76	PA14_RS23505	PA14_57650
hypothetical protein CDS	963	Expression: RNA-7_CAGATC_L007_R1_001	103	5.45	20.99	11.49	PA14_RS23500	PA14_57640
GlxA family transcriptional regulator CDS	900	Expression: RNA-7_CAGATC_L007_R1_001	344	19.49	75.01	41.07	PA14_RS23495	PA14_57630
acyl-CoA dehydrogenase family protein CDS	1180	Expression: RNA-7_CAGATC_L007_R1_001	381	16.47	63.37	34.69	PA14_RS23490	PA14_57610
NADP(H)-dependent aldo-keto reductase CDS	1038	Expression: RNA-7_CAGATC_L007_R1_001	306	15.03	57.85	31.68	PA14_RS23485	PA14_57600
rplM CDS	429	Expression: RNA-7_CAGATC_L007_R1_001	844.5	100.4	386.33	211.52	PA14_RS23480	PA14_57590
rpsI CDS	393	Expression: RNA-7_CAGATC_L007_R1_001	3054.5	396.39	1525.31	835.12	PA14_RS23475	PA14_57580
petA CDS	594	Expression: RNA-7_CAGATC_L007_R1_001	595.5	51.13	196.75	107.72	PA14_RS23470	PA14_57570
cytochrome bc complex cytochrome b subunit CDS	1212	Expression: RNA-7_CAGATC_L007_R1_001	998	42	161.6	88.48	PA14_RS23465	PA14_57560
cytochrome c1 CDS	783	Expression: RNA-7_CAGATC_L007_R1_001	1225.5	79.82	307.16	168.17	PA14_RS23460	PA14_57540
glutathione S-transferase N-terminal domain-containing protein CDS	618	Expression: RNA-7_CAGATC_L007_R1_001	278.5	22.98	88.44	48.42	PA14_RS23455	PA14_57530
ClpXP protease specificity-enhancing factor CDS	408	Expression: RNA-7_CAGATC_L007_R1_001	219.5	27.44	105.58	57.81	PA14_RS23450	PA14_57520
BON domain-containing protein CDS	579	Expression: RNA-7_CAGATC_L007_R1_001	172	15.15	58.3	31.92	PA14_RS23445	PA14_57510
phosphoheptose isomerase CDS	594	Expression: RNA-7_CAGATC_L007_R1_001	340	29.19	112.33	61.5	PA14_RS23440	PA14_57500
YraN family protein CDS	378	Expression: RNA-7_CAGATC_L007_R1_001	181.5	24.49	94.23	51.59	PA14_RS23435	PA14_57490
penicillin-binding protein activator CDS	1815	Expression: RNA-7_CAGATC_L007_R1_001	432.5	12.15	46.76	25.6	PA14_RS23430	PA14_57480
rsmI CDS	849	Expression: RNA-7_CAGATC_L007_R1_001	202	12.13	46.69	25.56	PA14_RS23425	PA14_57470
mraZ CDS	456	Expression: RNA-7_CAGATC_L007_R1_001	1334.5	149.25	574.33	314.45	PA14_RS23420	PA14_57460
rsmH CDS	942	Expression: RNA-7_CAGATC_L007_R1_001	1385	74.98	288.54	157.98	PA14_RS23415	PA14_57450
ftsL CDS	294	Expression: RNA-7_CAGATC_L007_R1_001	298.5	51.78	199.25	109.09	PA14_RS23410	PA14_57440
ftsI CDS	1740	Expression: RNA-7_CAGATC_L007_R1_001	2764	81.01	311.75	170.68	PA14_RS23405	PA14_57425
UDP-N-acetylmuramoyl-L-alanyl-D-glutamate--2, 6-diaminopimelate ligase CDS	1464	Expression: RNA-7_CAGATC_L007_R1_001	2020	70.37	270.78	148.26	PA14_RS23400	PA14_57410
UDP-N-acetylmuramoyl-tripeptide--D-alanyl-D- alanine ligase CDS	1377	Expression: RNA-7_CAGATC_L007_R1_001	1536.5	56.91	218.98	119.89	PA14_RS23395	PA14_57390
phospho-N-acetylmuramoyl-pentapeptide- transferase CDS	1083	Expression: RNA-7_CAGATC_L007_R1_001	903	42.52	163.63	89.59	PA14_RS23390	PA14_57380
UDP-N-acetylmuramoyl-L-alanine--D-glutamate ligase CDS	1347	Expression: RNA-7_CAGATC_L007_R1_001	1241	46.99	180.81	98.99	PA14_RS23385	PA14_57370
ftsW CDS	1200	Expression: RNA-7_CAGATC_L007_R1_001	694.5	29.52	113.58	62.19	PA14_RS23380	PA14_57360
murG CDS	1074	Expression: RNA-7_CAGATC_L007_R1_001	1757.5	83.46	321.15	175.83	PA14_RS23375	PA14_57340
murC CDS	1443	Expression: RNA-7_CAGATC_L007_R1_001	1870.5	66.11	254.39	139.28	PA14_RS23370	PA14_57330
D-alanine--D-alanine ligase CDS	960	Expression: RNA-7_CAGATC_L007_R1_001	961	51.05	196.46	107.56	PA14_RS23365	PA14_57320
cell division protein FtsQ/DivIB CDS	864	Expression: RNA-7_CAGATC_L007_R1_001	1020	60.21	231.68	126.85	PA14_RS23360	PA14_57300
ftsA CDS	1254	Expression: RNA-7_CAGATC_L007_R1_001	2858	116.23	447.28	244.89	PA14_RS23355	PA14_57290
ftsZ CDS	1185	Expression: RNA-7_CAGATC_L007_R1_001	3428	147.53	567.72	310.83	PA14_RS23350	PA14_57275
UDP-3-O-acyl-N-acetylglucosamine deacetylase CDS	912	Expression: RNA-7_CAGATC_L007_R1_001	2374	132.76	510.85	279.7	PA14_RS23345	PA14_57260
DciA family protein CDS	462	Expression: RNA-7_CAGATC_L007_R1_001	269	29.69	114.27	62.56	PA14_RS23340	PA14_57250
M23 family metallopeptidase CDS	924	Expression: RNA-7_CAGATC_L007_R1_001	244	13.47	51.82	28.37	PA14_RS23335	PA14_57240
secA CDS	2751	Expression: RNA-7_CAGATC_L007_R1_001	2286	42.38	163.08	89.29	PA14_RS23330	PA14_57220
argJ CDS	1218	Expression: RNA-7_CAGATC_L007_R1_001	771	32.28	124.23	68.02	PA14_RS23325	PA14_57210
glutathione S-transferase family protein CDS	636	Expression: RNA-7_CAGATC_L007_R1_001	456	36.57	140.71	77.04	PA14_RS23320	PA14_57200
Nudix family hydrolase CDS	948	Expression: RNA-7_CAGATC_L007_R1_001	506	27.22	104.75	57.35	PA14_RS23315	PA14_57190
cob(I)yrinic acid a,c-diamide adenosyltransferase CDS	579	Expression: RNA-7_CAGATC_L007_R1_001	288	25.37	97.62	53.45	PA14_RS23310	PA14_57180
PAS domain-containing protein CDS	2097	Expression: RNA-7_CAGATC_L007_R1_001	195	4.74	18.25	9.99	PA14_RS23305	PA14_57170
putative 2-dehydropantoate 2-reductase CDS	912	Expression: RNA-7_CAGATC_L007_R1_001	148.5	8.3	31.96	17.5	PA14_RS23300	PA14_57160
PleD family two-component system response regulator CDS	1101	Expression: RNA-7_CAGATC_L007_R1_001	100.5	4.66	17.91	9.81	PA14_RS23295	PA14_57140
YajQ family cyclic di-GMP-binding protein CDS	480	Expression: RNA-7_CAGATC_L007_R1_001	635	67.47	259.62	142.15	PA14_RS23290	PA14_57130
mechanosensitive ion channel family protein CDS	837	Expression: RNA-7_CAGATC_L007_R1_001	787	47.95	184.53	101.03	PA14_RS23285	PA14_57110
ampG CDS	1785	Expression: RNA-7_CAGATC_L007_R1_001	392.5	11.21	43.15	23.63	PA14_RS23280	PA14_57100
MGMT family protein CDS	384	Expression: RNA-7_CAGATC_L007_R1_001	169	22.45	86.37	47.29	PA14_RS23275	PA14_57080
DUF481 domain-containing protein CDS	1002	Expression: RNA-7_CAGATC_L007_R1_001	253.5	12.9	49.65	27.18	PA14_RS23270	PA14_57070
DUF481 domain-containing protein CDS	1008	Expression: RNA-7_CAGATC_L007_R1_001	261	13.21	50.81	27.82	PA14_RS23265	PA14_57060
SDR family oxidoreductase CDS	759	Expression: RNA-7_CAGATC_L007_R1_001	1107	74.38	286.23	156.71	PA14_RS23260	PA14_57050
HugZ family protein CDS	735	Expression: RNA-7_CAGATC_L007_R1_001	223	15.47	59.54	32.6	PA14_RS23255	PA14_57040
fxsA CDS	468	Expression: RNA-7_CAGATC_L007_R1_001	1437	156.6	602.59	329.92	PA14_RS23250	PA14_57030
co-chaperone GroES CDS	294	Expression: RNA-7_CAGATC_L007_R1_001	3382	586.67	2257.55	1236.02	PA14_RS23245	PA14_57020
groL CDS	1644	Expression: RNA-7_CAGATC_L007_R1_001	9762	302.84	1165.33	638.02	PA14_RS23240	PA14_57010
hypothetical protein CDS	687	Expression: RNA-7_CAGATC_L007_R1_001	308	22.86	87.98	48.17	PA14_RS23235	PA14_56990
crcB CDS	384	Expression: RNA-7_CAGATC_L007_R1_001	317	42.1	162.01	88.7	PA14_RS23230	PA14_56980
DUF190 domain-containing protein CDS	330	Expression: RNA-7_CAGATC_L007_R1_001	125.5	19.4	74.63	40.86	PA14_RS23225	PA14_56970
phosphatase PAP2 family protein CDS	795	Expression: RNA-7_CAGATC_L007_R1_001	284.5	18.25	70.23	38.45	PA14_RS23220	PA14_56960
response regulator transcription factor CDS	684	Expression: RNA-7_CAGATC_L007_R1_001	290	21.62	83.21	45.56	PA14_RS23215	PA14_56950
HAMP domain-containing histidine kinase CDS	1281	Expression: RNA-7_CAGATC_L007_R1_001	266	10.59	40.75	22.31	PA14_RS23210	PA14_56940
class I SAM-dependent methyltransferase CDS	684	Expression: RNA-7_CAGATC_L007_R1_001	530.5	39.55	152.21	83.34	PA14_RS23205	PA14_56930
lipopolysaccharide kinase InaA family protein CDS	705	Expression: RNA-7_CAGATC_L007_R1_001	766.5	55.45	213.37	116.82	PA14_RS23200	PA14_56920
hypothetical protein CDS	243	Expression: RNA-7_CAGATC_L007_R1_001	2946	618.3	2379.24	1302.65	PA14_RS23195	PA14_56910
pncB CDS	1197	Expression: RNA-7_CAGATC_L007_R1_001	318	13.55	52.14	28.55	PA14_RS23190	PA14_56900
mexW CDS	3057	Expression: RNA-7_CAGATC_L007_R1_001	498	8.31	31.97	17.5	PA14_RS23185	PA14_56890
mexV CDS	1131	Expression: RNA-7_CAGATC_L007_R1_001	232	10.46	40.26	22.04	PA14_RS23180	PA14_56880
DUF1513 domain-containing protein CDS	1095	Expression: RNA-7_CAGATC_L007_R1_001	321	14.95	57.53	31.5	PA14_RS23175	PA14_56870
hypothetical protein CDS	1065	Expression: RNA-7_CAGATC_L007_R1_001	211.5	10.13	38.97	21.34	PA14_RS23170	PA14_56850
c-type cytochrome CDS	1422	Expression: RNA-7_CAGATC_L007_R1_001	182.5	6.55	25.19	13.79	PA14_RS23165	PA14_56840
insulin-cleaving metalloproteinase outer membrane protein CDS	1341	Expression: RNA-7_CAGATC_L007_R1_001	586	22.29	85.76	46.95	PA14_RS23160	PA14_56830
LemA family protein CDS	573	Expression: RNA-7_CAGATC_L007_R1_001	235.5	20.96	80.66	44.16	PA14_RS23155	PA14_56810
hypothetical protein CDS	903	Expression: RNA-7_CAGATC_L007_R1_001	508.5	28.72	110.51	60.51	PA14_RS23150	PA14_56800
cyclic-di-GMP phosphodiesterase BifA CDS	2064	Expression: RNA-7_CAGATC_L007_R1_001	610	15.07	58	31.76	PA14_RS23145	PA14_56790
sodB CDS	582	Expression: RNA-7_CAGATC_L007_R1_001	1643	143.97	554.02	303.33	PA14_RS23140	PA14_56780
LysE/ArgO family amino acid transporter CDS	603	Expression: RNA-7_CAGATC_L007_R1_001	42.5	3.59	13.83	7.57	PA14_RS23135	PA14_56770
ACT domain-containing protein CDS	402	Expression: RNA-7_CAGATC_L007_R1_001	10.5	1.33	5.13	2.81	PA14_RS23130	PA14_56750
LysR family transcriptional regulator ArgP CDS	903	Expression: RNA-7_CAGATC_L007_R1_001	303	17.11	65.85	36.05	PA14_RS23125	PA14_56740
saccharopine dehydrogenase NADP-binding domain-containing protein CDS	1059	Expression: RNA-7_CAGATC_L007_R1_001	565	27.21	104.7	57.33	PA14_RS23120	PA14_56730
NAD-dependent epimerase/dehydratase family protein CDS	990	Expression: RNA-7_CAGATC_L007_R1_001	282.5	14.55	56	30.66	PA14_RS23115	PA14_56720
hypothetical protein CDS	264	Expression: RNA-7_CAGATC_L007_R1_001	63.5	12.27	47.2	25.84	PA14_RS23110
ATPase CDS	837	Expression: RNA-7_CAGATC_L007_R1_001	152	9.26	35.64	19.51	PA14_RS23105
feoA CDS	228	Expression: RNA-7_CAGATC_L007_R1_001	63.5	14.2	54.66	29.93	PA14_RS23100	PA14_56690
feoB CDS	2301	Expression: RNA-7_CAGATC_L007_R1_001	872	19.33	74.37	40.72	PA14_RS23095	PA14_56680
hypothetical protein CDS	243	Expression: RNA-7_CAGATC_L007_R1_001	391.5	82.17	316.18	173.11	PA14_RS23090	PA14_56670
alkene reductase CDS	1053	Expression: RNA-7_CAGATC_L007_R1_001	975.5	47.25	181.81	99.54	PA14_RS23085	PA14_56660
MFS transporter CDS	1167	Expression: RNA-7_CAGATC_L007_R1_001	210.5	9.2	35.4	19.38	PA14_RS23080	PA14_56640
pyeR CDS	303	Expression: RNA-7_CAGATC_L007_R1_001	340	57.23	220.22	120.57	PA14_RS23075	PA14_56620
ACP phosphodiesterase CDS	573	Expression: RNA-7_CAGATC_L007_R1_001	259	23.05	88.71	48.57	PA14_RS23070	PA14_56600
universal stress protein CDS	861	Expression: RNA-7_CAGATC_L007_R1_001	27632	1636.74	6298.25	3448.33	PA14_RS23065	PA14_56590
lyso-ornithine lipid O-acyltransferase CDS	777	Expression: RNA-7_CAGATC_L007_R1_001	14868.5	975.92	3755.41	2056.11	PA14_RS23060	PA14_56570
L-ornithine N(alpha)-acyltransferase CDS	756	Expression: RNA-7_CAGATC_L007_R1_001	2046.5	138.06	531.25	290.86	PA14_RS23055	PA14_56560
hypothetical protein CDS	897	Expression: RNA-7_CAGATC_L007_R1_001	752	42.76	164.53	90.08	PA14_RS23050	PA14_56550
FprA family A-type flavoprotein CDS	786	Expression: RNA-7_CAGATC_L007_R1_001	797.5	51.75	199.12	109.02	PA14_RS23045	PA14_56540
serine hydrolase CDS	1155	Expression: RNA-7_CAGATC_L007_R1_001	411.5	18.17	69.92	38.28	PA14_RS23040	PA14_56530
hypothetical protein CDS	336	Expression: RNA-7_CAGATC_L007_R1_001	329	49.94	192.16	105.21	PA14_RS23035	PA14_56520
YceI family protein CDS	591	Expression: RNA-7_CAGATC_L007_R1_001	495	42.72	164.37	89.99	PA14_RS23030	PA14_56510
amidohydrolase CDS	1221	Expression: RNA-7_CAGATC_L007_R1_001	250.5	10.46	40.26	22.04	PA14_RS23025	PA14_56480
citrate-proton symporter CDS	1320	Expression: RNA-7_CAGATC_L007_R1_001	37.5	1.45	5.58	3.05	PA14_RS23020	PA14_56470
amidase CDS	1485	Expression: RNA-7_CAGATC_L007_R1_001	191	6.56	25.24	13.82	PA14_RS23015	PA14_56450
IclR family transcriptional regulator CDS	771	Expression: RNA-7_CAGATC_L007_R1_001	725	47.96	184.54	101.04	PA14_RS23010	PA14_56430
YceI family protein CDS	573	Expression: RNA-7_CAGATC_L007_R1_001	257	22.87	88.02	48.19	PA14_RS23005	PA14_56420
phosphatidylserine/phosphatidylglycerophosphate/cardiolipin synthase family protein CDS	1080	Expression: RNA-7_CAGATC_L007_R1_001	226	10.67	41.07	22.48	PA14_RS23000	PA14_56410
acyltransferase CDS	1281	Expression: RNA-7_CAGATC_L007_R1_001	298	11.86	45.65	25	PA14_RS22995	PA14_56390
DUF2846 domain-containing protein CDS	612	Expression: RNA-7_CAGATC_L007_R1_001	104	8.67	33.35	18.26	PA14_RS22990	PA14_56380
DJ-1/PfpI family protein CDS	585	Expression: RNA-7_CAGATC_L007_R1_001	191	16.65	64.07	35.08	PA14_RS22985	PA14_56370
ribbon-helix-helix domain-containing protein CDS	309	Expression: RNA-7_CAGATC_L007_R1_001	97	16.01	61.61	33.73	PA14_RS22980	PA14_56360
Nramp family divalent metal transporter CDS	1257	Expression: RNA-7_CAGATC_L007_R1_001	171	6.94	26.7	14.62	PA14_RS22975	PA14_56340
fumarate hydratase CDS	1524	Expression: RNA-7_CAGATC_L007_R1_001	260	8.7	33.48	18.33	PA14_RS22970	PA14_56300
GGDEF domain-containing protein CDS	1128	Expression: RNA-7_CAGATC_L007_R1_001	842	38.07	146.49	80.21	PA14_RS22965	PA14_56280
iron-sulfur-binding ferredoxin reductase CDS	927	Expression: RNA-7_CAGATC_L007_R1_001	841	46.27	178.04	97.48	PA14_RS22960	PA14_56260
enoyl-CoA hydratase CDS	774	Expression: RNA-7_CAGATC_L007_R1_001	315	20.76	79.87	43.73	PA14_RS22955	PA14_56250
pyk CDS	1452	Expression: RNA-7_CAGATC_L007_R1_001	643	22.58	86.91	47.58	PA14_RS22950	PA14_56240
universal stress protein CDS	915	Expression: RNA-7_CAGATC_L007_R1_001	1068	59.53	229.07	125.42	PA14_RS22945	PA14_56220
tetratricopeptide repeat protein CDS	807	Expression: RNA-7_CAGATC_L007_R1_001	155	9.8	37.69	20.64	PA14_RS22940	PA14_56210
hypothetical protein CDS	384	Expression: RNA-7_CAGATC_L007_R1_001	449	59.63	229.47	125.64	PA14_RS22935	PA14_56200
DUF4124 domain-containing protein CDS	423	Expression: RNA-7_CAGATC_L007_R1_001	654	78.85	303.42	166.13	PA14_RS22930	PA14_56190
PilZ domain-containing protein CDS	360	Expression: RNA-7_CAGATC_L007_R1_001	105.5	14.95	57.51	31.49	PA14_RS22925	PA14_56180
DUF58 domain-containing protein CDS	1332	Expression: RNA-7_CAGATC_L007_R1_001	218.5	8.37	32.19	17.63	PA14_RS22920	PA14_56170
MoxR family ATPase CDS	1008	Expression: RNA-7_CAGATC_L007_R1_001	180.5	9.13	35.14	19.24	PA14_RS22915	PA14_56160
DUF4350 domain-containing protein CDS	1278	Expression: RNA-7_CAGATC_L007_R1_001	71	2.83	10.9	5.97	PA14_RS22910	PA14_56140
DUF4129 domain-containing protein CDS	1572	Expression: RNA-7_CAGATC_L007_R1_001	182.5	5.92	22.78	12.47	PA14_RS22905	PA14_56130
stage II sporulation protein M CDS	981	Expression: RNA-7_CAGATC_L007_R1_001	110	5.72	22.01	12.05	PA14_RS22900	PA14_56110
RDD family protein CDS	798	Expression: RNA-7_CAGATC_L007_R1_001	53.5	3.42	13.16	7.2	PA14_RS22895	PA14_56100
hypothetical protein CDS	738	Expression: RNA-7_CAGATC_L007_R1_001	146.5	10.12	38.96	21.33	PA14_RS22890	PA14_56090
sbcB CDS	1443	Expression: RNA-7_CAGATC_L007_R1_001	367	12.97	49.91	27.33	PA14_RS22885	PA14_56080
transcriptional regulator MvaT CDS	375	Expression: RNA-7_CAGATC_L007_R1_001	2822	383.79	1476.85	808.58	PA14_RS22880	PA14_56070
purU CDS	852	Expression: RNA-7_CAGATC_L007_R1_001	414.5	24.81	95.48	52.27	PA14_RS22875	PA14_56060
hypothetical protein CDS	213	Expression: RNA-7_CAGATC_L007_R1_001	455	108.94	419.22	229.53	PA14_RS22870
flippase-like domain-containing protein CDS	1002	Expression: RNA-7_CAGATC_L007_R1_001	752.5	38.3	147.38	80.69	PA14_RS22865	PA14_56050
DUF2334 domain-containing protein CDS	762	Expression: RNA-7_CAGATC_L007_R1_001	930.5	62.28	239.65	131.21	PA14_RS22860	PA14_56040
glycosyltransferase family 1 protein CDS	1116	Expression: RNA-7_CAGATC_L007_R1_001	4974.5	227.33	874.77	478.94	PA14_RS22855	PA14_56030
methyl-accepting chemotaxis protein PctB CDS	1890	Expression: RNA-7_CAGATC_L007_R1_001	394	10.63	40.91	22.4	PA14_RS22850	PA14_56010
methyl-accepting chemotaxis protein PctA CDS	1890	Expression: RNA-7_CAGATC_L007_R1_001	501	13.52	52.02	28.48	PA14_RS22845	PA14_56000
DUF853 domain-containing protein CDS	1491	Expression: RNA-7_CAGATC_L007_R1_001	421	14.4	55.41	30.34	PA14_RS22840	PA14_55980
methyl-accepting chemotaxis protein PctC CDS	1899	Expression: RNA-7_CAGATC_L007_R1_001	353	9.48	36.48	19.97	PA14_RS22835	PA14_55960
flp CDS	213	Expression: RNA-7_CAGATC_L007_R1_001	9600	2298.59	8845.1	4842.74	PA14_RS22830	PA14_55940
rcpC CDS	912	Expression: RNA-7_CAGATC_L007_R1_001	945.5	52.87	203.46	111.4	PA14_RS22825	PA14_55930
rcpA CDS	1251	Expression: RNA-7_CAGATC_L007_R1_001	324.5	13.23	50.91	27.87	PA14_RS22820	PA14_55920
tadZ CDS	1185	Expression: RNA-7_CAGATC_L007_R1_001	266	11.45	44.05	24.12	PA14_RS22815	PA14_55900
tadA CDS	1266	Expression: RNA-7_CAGATC_L007_R1_001	117.5	4.73	18.21	9.97	PA14_RS22810	PA14_55890
tadB CDS	885	Expression: RNA-7_CAGATC_L007_R1_001	264	15.21	58.54	32.05	PA14_RS22805	PA14_55880
tadC CDS	912	Expression: RNA-7_CAGATC_L007_R1_001	221.5	12.39	47.66	26.1	PA14_RS22800	PA14_55860
tadD CDS	738	Expression: RNA-7_CAGATC_L007_R1_001	196.5	13.58	52.25	28.61	PA14_RS22795	PA14_55850
DUF3613 domain-containing protein CDS	285	Expression: RNA-7_CAGATC_L007_R1_001	38.5	6.89	26.51	14.51	PA14_RS22790	PA14_55840
tadG CDS	1671	Expression: RNA-7_CAGATC_L007_R1_001	628	19.17	73.76	40.38	PA14_RS22785	PA14_55820
two-component response regulator PprB CDS	828	Expression: RNA-7_CAGATC_L007_R1_001	3082	189.83	730.49	399.95	PA14_RS22780	PA14_55810
fppA CDS	483	Expression: RNA-7_CAGATC_L007_R1_001	192	20.27	78.01	42.71	PA14_RS22775	PA14_55800
pilus assembly protein CDS	507	Expression: RNA-7_CAGATC_L007_R1_001	1602	161.15	620.11	339.51	PA14_RS22770	PA14_55790
two-component system sensor histidine kinase PprA CDS	2769	Expression: RNA-7_CAGATC_L007_R1_001	3383	62.31	239.77	131.27	PA14_RS22765	PA14_55780
inorganic phosphate transporter CDS	1470	Expression: RNA-7_CAGATC_L007_R1_001	584	20.26	77.97	42.69	PA14_RS22760	PA14_55770
hypothetical protein CDS	252	Expression: RNA-7_CAGATC_L007_R1_001	72	14.57	56.07	30.7	PA14_RS31455
methyl-accepting chemotaxis protein CDS	1617	Expression: RNA-7_CAGATC_L007_R1_001	549.5	17.33	66.69	36.51	PA14_RS22750	PA14_55750
chrA CDS	1206	Expression: RNA-7_CAGATC_L007_R1_001	227.5	9.62	37.02	20.27	PA14_RS22745	PA14_55740
helix-turn-helix transcriptional regulator CDS	804	Expression: RNA-7_CAGATC_L007_R1_001	82	5.2	20.02	10.96	PA14_RS22740	PA14_55730
DMT family transporter CDS	891	Expression: RNA-7_CAGATC_L007_R1_001	33	1.89	7.27	3.98	PA14_RS22735	PA14_55720
lipoate--protein ligase family protein CDS	684	Expression: RNA-7_CAGATC_L007_R1_001	619.5	46.19	177.74	97.32	PA14_RS22730	PA14_55710
recC CDS	3516	Expression: RNA-7_CAGATC_L007_R1_001	904.5	13.12	50.49	27.64	PA14_RS22725	PA14_55690
recB CDS	3738	Expression: RNA-7_CAGATC_L007_R1_001	927.5	12.65	48.7	26.66	PA14_RS22720	PA14_55670
recD CDS	2166	Expression: RNA-7_CAGATC_L007_R1_001	481	11.33	43.58	23.86	PA14_RS22715	PA14_55660
AAA family ATPase CDS	3636	Expression: RNA-7_CAGATC_L007_R1_001	599.5	8.41	32.36	17.72	PA14_RS22710	PA14_55650
exonuclease SbcCD subunit D C-terminal domain-containing protein CDS	1230	Expression: RNA-7_CAGATC_L007_R1_001	116	4.81	18.51	10.13	PA14_RS22705	PA14_55640
error-prone DNA polymerase CDS	3096	Expression: RNA-7_CAGATC_L007_R1_001	298	4.91	18.89	10.34	PA14_RS22675	PA14_55610
DNA polymerase Y family protein CDS	1416	Expression: RNA-7_CAGATC_L007_R1_001	140	5.04	19.4	10.62	PA14_RS22670	PA14_55600
imuA CDS	645	Expression: RNA-7_CAGATC_L007_R1_001	104	8.22	31.64	17.33	PA14_RS22665	PA14_55590
biliverdin-producing heme oxygenase PigA CDS	597	Expression: RNA-7_CAGATC_L007_R1_001	123	10.51	40.43	22.14	PA14_RS22660	PA14_55580
hypothetical protein CDS	321	Expression: RNA-7_CAGATC_L007_R1_001	81	12.87	49.52	27.11	PA14_RS22655	PA14_55570
TonB-dependent outer membrane receptor CDS	717	Expression: RNA-7_CAGATC_L007_R1_001	62.5	4.45	17.11	9.37	PA14_RS22650	PA14_55560
vreI CDS	546	Expression: RNA-7_CAGATC_L007_R1_001	9.5	0.89	3.41	1.87	PA14_RS22645	PA14_55550
vreR CDS	960	Expression: RNA-7_CAGATC_L007_R1_001	71	3.77	14.51	7.95	PA14_RS22640	PA14_55540
type II secretion system protein J CDS	642	Expression: RNA-7_CAGATC_L007_R1_001	185	14.7	56.55	30.96	PA14_RS22635	PA14_55530
gspH CDS	450	Expression: RNA-7_CAGATC_L007_R1_001	16	1.81	6.98	3.82	PA14_RS22630	PA14_55520
hypothetical protein CDS	432	Expression: RNA-7_CAGATC_L007_R1_001	69.5	8.2	31.57	17.29	PA14_RS22625	PA14_55510
gspI CDS	375	Expression: RNA-7_CAGATC_L007_R1_001	23.5	3.2	12.3	6.73	PA14_RS22620	PA14_55500
gspG CDS	450	Expression: RNA-7_CAGATC_L007_R1_001	10	1.13	4.36	2.39	PA14_RS22615	PA14_55490
gspK CDS	966	Expression: RNA-7_CAGATC_L007_R1_001	38	2.01	7.72	4.23	PA14_RS22610	PA14_55480
type II secretion system protein L CDS	1212	Expression: RNA-7_CAGATC_L007_R1_001	35	1.47	5.67	3.1	PA14_RS22605	PA14_55470
type II secretion system protein M CDS	594	Expression: RNA-7_CAGATC_L007_R1_001	18.5	1.59	6.11	3.35	PA14_RS22600	PA14_55460
gspD CDS	2412	Expression: RNA-7_CAGATC_L007_R1_001	49.5	1.05	4.03	2.21	PA14_RS22595	PA14_55450
gspE CDS	1410	Expression: RNA-7_CAGATC_L007_R1_001	133.5	4.83	18.58	10.17	PA14_RS22590	PA14_55440
gspF CDS	1215	Expression: RNA-7_CAGATC_L007_R1_001	57.5	2.41	9.29	5.09	PA14_RS22585	PA14_55430
alkaline phosphatase L CDS	1179	Expression: RNA-7_CAGATC_L007_R1_001	292	12.63	48.6	26.61	PA14_RS22580	PA14_55410
filamentous hemagglutinin family protein CDS	12534	Expression: RNA-7_CAGATC_L007_R1_001	2409	9.8	37.72	20.65	PA14_RS22575	PA14_55400
transposase CDS	603	Expression: RNA-7_CAGATC_L007_R1_001	10	0.85	3.25	1.78	PA14_RS22570	PA14_55390
ShlB/FhaC/HecB family hemolysin secretion/activation protein CDS	1635	Expression: RNA-7_CAGATC_L007_R1_001	30	0.94	3.6	1.97	PA14_RS22565	PA14_55380
MotA/TolQ/ExbB proton channel family protein CDS	1848	Expression: RNA-7_CAGATC_L007_R1_001	73.5	2.03	7.81	4.27	PA14_RS22560	PA14_55360
biopolymer transporter ExbD CDS	420	Expression: RNA-7_CAGATC_L007_R1_001	5.5	0.67	2.57	1.41	PA14_RS22555	PA14_55340
TonB family protein CDS	747	Expression: RNA-7_CAGATC_L007_R1_001	12	0.82	3.15	1.73	PA14_RS22550	PA14_55330
putative porin CDS	1707	Expression: RNA-7_CAGATC_L007_R1_001	66	1.97	7.59	4.15	PA14_RS22545	PA14_55320
hypothetical protein CDS	663	Expression: RNA-7_CAGATC_L007_R1_001	14	1.08	4.14	2.27	PA14_RS22540	PA14_55300
YbjN domain-containing protein CDS	480	Expression: RNA-7_CAGATC_L007_R1_001	25.5	2.71	10.43	5.71	PA14_RS22535	PA14_55290
peptidylprolyl isomerase CDS	945	Expression: RNA-7_CAGATC_L007_R1_001	41.5	2.24	8.62	4.72	PA14_RS22530	PA14_55280
hypothetical protein CDS	426	Expression: RNA-7_CAGATC_L007_R1_001	16	1.92	7.37	4.04	PA14_RS22525	PA14_55260
LysR family transcriptional regulator CDS	987	Expression: RNA-7_CAGATC_L007_R1_001	57	2.95	11.33	6.21	PA14_RS22520	PA14_55250
helix-turn-helix domain-containing protein CDS	666	Expression: RNA-7_CAGATC_L007_R1_001	142.5	10.91	41.99	22.99	PA14_RS22515	PA14_55240
sterol desaturase family protein CDS	906	Expression: RNA-7_CAGATC_L007_R1_001	51.5	2.9	11.16	6.11	PA14_RS22510	PA14_55230
MFS transporter CDS	1317	Expression: RNA-7_CAGATC_L007_R1_001	90	3.49	13.41	7.34	PA14_RS22505	PA14_55220
amidase CDS	1395	Expression: RNA-7_CAGATC_L007_R1_001	377	13.78	53.04	29.04	PA14_RS22500	PA14_55200
alpha-1,6-rhamnosyltransferase CDS	900	Expression: RNA-7_CAGATC_L007_R1_001	326	18.47	71.09	38.92	PA14_RS22495	PA14_55180
catB CDS	639	Expression: RNA-7_CAGATC_L007_R1_001	192	15.32	58.97	32.28	PA14_RS22490	PA14_55170
toxA transcriptional regulator ToxR CDS	780	Expression: RNA-7_CAGATC_L007_R1_001	73	4.77	18.37	10.06	PA14_RS22485	PA14_55160
LysR family transcriptional regulator CDS	855	Expression: RNA-7_CAGATC_L007_R1_001	26	1.55	5.97	3.27	PA14_RS22480	PA14_55150
antibiotic biosynthesis monooxygenase CDS	297	Expression: RNA-7_CAGATC_L007_R1_001	14	2.4	9.25	5.06	PA14_RS22475	PA14_55140
gloA CDS	396	Expression: RNA-7_CAGATC_L007_R1_001	55	7.08	27.26	14.92	PA14_RS22470	PA14_55130
N-acetyltransferase CDS	507	Expression: RNA-7_CAGATC_L007_R1_001	43.5	4.38	16.84	9.22	PA14_RS22465
YjhX family toxin CDS	321	Expression: RNA-7_CAGATC_L007_R1_001	37.5	5.96	22.93	12.55	PA14_RS22460
DUF2845 domain-containing protein CDS	294	Expression: RNA-7_CAGATC_L007_R1_001	424	73.55	283.03	154.96	PA14_RS22455	PA14_55110
hypothetical protein CDS	477	Expression: RNA-7_CAGATC_L007_R1_001	78	8.34	32.09	17.57	PA14_RS22450	PA14_55100
DDE-type integrase/transposase/recombinase CDS	270	Expression: RNA-7_CAGATC_L007_R1_001	317	59.88	230.41	126.15	PA14_RS29925	PA14_55090
hypothetical protein CDS	1080	Expression: RNA-7_CAGATC_L007_R1_001	811	38.3	147.37	80.69	PA14_RS22440	PA14_55080
IS3 family transposase CDS	1140	Expression: RNA-7_CAGATC_L007_R1_001	231	10.33	39.77	21.77	PA14_RS22430	PA14_55060
TonB-dependent receptor CDS	2055	Expression: RNA-7_CAGATC_L007_R1_001	784	19.46	74.87	40.99	PA14_RS22425	PA14_55050
ABC transporter ATP-binding protein CDS	858	Expression: RNA-7_CAGATC_L007_R1_001	109.5	6.51	25.05	13.71	PA14_RS22420	PA14_55040
iron ABC transporter permease CDS	1065	Expression: RNA-7_CAGATC_L007_R1_001	47.5	2.27	8.75	4.79	PA14_RS22415	PA14_55030
iron ABC transporter permease CDS	1023	Expression: RNA-7_CAGATC_L007_R1_001	127	6.33	24.36	13.34	PA14_RS22410	PA14_55020
ABC transporter substrate-binding protein CDS	951	Expression: RNA-7_CAGATC_L007_R1_001	72	3.86	14.86	8.13	PA14_RS22405	PA14_55000
ABC transporter ATP-binding protein/permease CDS	1755	Expression: RNA-7_CAGATC_L007_R1_001	115	3.34	12.86	7.04	PA14_RS22400	PA14_54980
ABC transporter ATP-binding protein/permease CDS	1758	Expression: RNA-7_CAGATC_L007_R1_001	88	2.55	9.82	5.38	PA14_RS22395	PA14_54970
TonB-dependent receptor plug domain-containing protein CDS	900	Expression: RNA-7_CAGATC_L007_R1_001	49.5	2.81	10.79	5.91	PA14_RS22390	PA14_54960
TonB-dependent receptor CDS	1347	Expression: RNA-7_CAGATC_L007_R1_001	74.5	2.82	10.85	5.94	PA14_RS22385	PA14_54950
salicylate synthase CDS	2985	Expression: RNA-7_CAGATC_L007_R1_001	284.5	4.86	18.7	10.24	PA14_RS22380	PA14_54940
non-ribosomal peptide synthetase CDS	3459	Expression: RNA-7_CAGATC_L007_R1_001	369.5	5.45	20.96	11.48	PA14_RS22375	PA14_54930
amino acid adenylation domain-containing protein CDS	4596	Expression: RNA-7_CAGATC_L007_R1_001	709	7.87	30.27	16.58	PA14_RS22370	PA14_54920
alpha/beta fold hydrolase CDS	816	Expression: RNA-7_CAGATC_L007_R1_001	66	4.13	15.87	8.69	PA14_RS22365	PA14_54910
saccharopine dehydrogenase NADP-binding domain-containing protein CDS	1155	Expression: RNA-7_CAGATC_L007_R1_001	304	13.42	51.65	28.28	PA14_RS22360	PA14_54900
hypothetical protein CDS	1905	Expression: RNA-7_CAGATC_L007_R1_001	466	12.48	48.01	26.28	PA14_RS22355	PA14_54890
cysE CDS	783	Expression: RNA-7_CAGATC_L007_R1_001	286	18.63	71.68	39.25	PA14_RS22350	PA14_54880
AraC family transcriptional regulator CDS	909	Expression: RNA-7_CAGATC_L007_R1_001	240	13.47	51.82	28.37	PA14_RS22345	PA14_54870
hypothetical protein CDS	471	Expression: RNA-7_CAGATC_L007_R1_001	172	18.62	71.67	39.24	PA14_RS22340	PA14_54860
integrase CDS	>347	Expression: RNA-7_CAGATC_L007_R1_001	72	10.58	40.72	22.29	PA14_RS30865
phaG CDS	903	Expression: RNA-7_CAGATC_L007_R1_001	282	15.93	61.29	33.56	PA14_RS22325	PA14_54830
murein L,D-transpeptidase catalytic domain family protein CDS	738	Expression: RNA-7_CAGATC_L007_R1_001	199	13.75	52.92	28.97	PA14_RS22320	PA14_54820
L,D-transpeptidase CDS	1044	Expression: RNA-7_CAGATC_L007_R1_001	552	26.97	103.76	56.81	PA14_RS22315	PA14_54810
16S rRNA pseudouridine(516) synthase CDS	693	Expression: RNA-7_CAGATC_L007_R1_001	31.5	2.32	8.92	4.88	PA14_RS22310	PA14_54800
cysteine-rich CWC family protein CDS	273	Expression: RNA-7_CAGATC_L007_R1_001	37.5	7.01	26.96	14.76	PA14_RS22305	PA14_54790
DUF4824 family protein CDS	816	Expression: RNA-7_CAGATC_L007_R1_001	68	4.25	16.35	8.95	PA14_RS22300	PA14_54770
DUF2157 domain-containing protein CDS	1077	Expression: RNA-7_CAGATC_L007_R1_001	103	4.88	18.77	10.28	PA14_RS22295	PA14_54760
hypothetical protein CDS	174	Expression: RNA-7_CAGATC_L007_R1_001	1949	571.26	2198.23	1203.55	PA14_RS22290	PA14_54750
hypothetical protein CDS	450	Expression: RNA-7_CAGATC_L007_R1_001	402	45.56	175.32	95.99	PA14_RS22285	PA14_54740
DUF1145 domain-containing protein CDS	246	Expression: RNA-7_CAGATC_L007_R1_001	67	13.89	53.45	29.26	PA14_RS22280	PA14_54730
hypothetical protein CDS	189	Expression: RNA-7_CAGATC_L007_R1_001	47.5	12.82	49.32	27	PA14_RS22275	PA14_54720
LysR family transcriptional regulator CDS	915	Expression: RNA-7_CAGATC_L007_R1_001	75.5	4.21	16.19	8.87	PA14_RS22270	PA14_54710
alkyl/aryl-sulfatase CDS	1977	Expression: RNA-7_CAGATC_L007_R1_001	138	3.56	13.7	7.5	PA14_RS22265	PA14_54700
NAD(P)-dependent oxidoreductase CDS	642	Expression: RNA-7_CAGATC_L007_R1_001	119	9.45	36.38	19.92	PA14_RS22260	PA14_54690
potassium channel family protein CDS	645	Expression: RNA-7_CAGATC_L007_R1_001	158	12.49	48.07	26.32	PA14_RS22255
mmsB CDS	897	Expression: RNA-7_CAGATC_L007_R1_001	1666	94.72	364.5	199.56	PA14_RS22250	PA14_54670
enoyl-CoA hydratase/isomerase family protein CDS	1104	Expression: RNA-7_CAGATC_L007_R1_001	498	23.01	88.53	48.47	PA14_RS22245	PA14_54660
enoyl-CoA hydratase CDS	819	Expression: RNA-7_CAGATC_L007_R1_001	918	57.16	219.97	120.44	PA14_RS22240	PA14_54640
isobutyryl-CoA dehydrogenase CDS	1164	Expression: RNA-7_CAGATC_L007_R1_001	846.5	37.09	142.72	78.14	PA14_RS22235	PA14_54630
CoA-acylating methylmalonate-semialdehyde dehydrogenase CDS	1509	Expression: RNA-7_CAGATC_L007_R1_001	1216.5	41.11	158.21	86.62	PA14_RS22230	PA14_54620
AraC family transcriptional regulator CDS	882	Expression: RNA-7_CAGATC_L007_R1_001	50	2.89	11.13	6.09	PA14_RS22225	PA14_54610
VanW family protein CDS	822	Expression: RNA-7_CAGATC_L007_R1_001	155	9.62	37.01	20.26	PA14_RS22220	PA14_54600
ung CDS	696	Expression: RNA-7_CAGATC_L007_R1_001	122	8.94	34.4	18.83	PA14_RS22215	PA14_54590
AbrB family transcriptional regulator CDS	1038	Expression: RNA-7_CAGATC_L007_R1_001	137	6.73	25.9	14.18	PA14_RS22210	PA14_54580
tripartite tricarboxylate transporter permease CDS	1518	Expression: RNA-7_CAGATC_L007_R1_001	99	3.33	12.8	7.01	PA14_RS22205	PA14_54570
tripartite tricarboxylate transporter TctB family protein CDS	471	Expression: RNA-7_CAGATC_L007_R1_001	18	1.95	7.5	4.11	PA14_RS22200	PA14_54550
tripartite tricarboxylate transporter substrate binding protein CDS	984	Expression: RNA-7_CAGATC_L007_R1_001	92	4.77	18.35	10.05	PA14_RS22195	PA14_54540
OprD family porin CDS	1284	Expression: RNA-7_CAGATC_L007_R1_001	110	4.37	16.81	9.21	PA14_RS22190	PA14_54520
response regulator CDS	672	Expression: RNA-7_CAGATC_L007_R1_001	78	5.92	22.78	12.47	PA14_RS22185	PA14_54510
sensor histidine kinase CDS	1383	Expression: RNA-7_CAGATC_L007_R1_001	165.5	6.1	23.48	12.86	PA14_RS22180	PA14_54500
HDOD domain-containing protein CDS	837	Expression: RNA-7_CAGATC_L007_R1_001	226.5	13.8	53.11	29.08	PA14_RS22175	PA14_54490
folate-binding protein YgfZ CDS	945	Expression: RNA-7_CAGATC_L007_R1_001	560	30.22	116.3	63.67	PA14_RS22170	PA14_54480
succinate dehydrogenase assembly factor 2 CDS	255	Expression: RNA-7_CAGATC_L007_R1_001	136	27.2	104.67	57.31	PA14_RS22165	PA14_54470
hypothetical protein CDS	453	Expression: RNA-7_CAGATC_L007_R1_001	301	33.89	130.4	71.4	PA14_RS22160	PA14_54460
nadB CDS	1617	Expression: RNA-7_CAGATC_L007_R1_001	2787	87.9	338.25	185.19	PA14_RS22155	PA14_54450
rpoE CDS	582	Expression: RNA-7_CAGATC_L007_R1_001	36273.5	3178.61	12231.4	6696.78	PA14_RS22150	PA14_54430
mucA CDS	585	Expression: RNA-7_CAGATC_L007_R1_001	24617	2146.1	8258.29	4521.46	PA14_RS22145	PA14_54420
sigma factor AlgU regulatory protein MucB CDS	951	Expression: RNA-7_CAGATC_L007_R1_001	6215.5	333.32	1282.65	702.26	PA14_RS22140	PA14_54410
mucC CDS	456	Expression: RNA-7_CAGATC_L007_R1_001	2009	224.69	864.62	473.39	PA14_RS22135	PA14_54400
mucD CDS	1425	Expression: RNA-7_CAGATC_L007_R1_001	1621	58.01	223.24	122.23	PA14_RS22130	PA14_54390
lepA CDS	1800	Expression: RNA-7_CAGATC_L007_R1_001	790	22.38	86.13	47.16	PA14_RS22125	PA14_54370
lepB CDS	855	Expression: RNA-7_CAGATC_L007_R1_001	560	33.4	128.54	70.38	PA14_RS22120	PA14_54350
DUF4845 domain-containing protein CDS	378	Expression: RNA-7_CAGATC_L007_R1_001	1099	148.28	570.58	312.4	PA14_RS22115	PA14_54340
rnc CDS	690	Expression: RNA-7_CAGATC_L007_R1_001	951.5	70.33	270.63	148.17	PA14_RS22110	PA14_54330
era CDS	918	Expression: RNA-7_CAGATC_L007_R1_001	917.5	50.97	196.14	107.39	PA14_RS22105	PA14_54320
recO CDS	702	Expression: RNA-7_CAGATC_L007_R1_001	286.5	20.81	80.09	43.85	PA14_RS22100	PA14_54300
pdxJ CDS	747	Expression: RNA-7_CAGATC_L007_R1_001	466.5	31.85	122.56	67.1	PA14_RS22095	PA14_54290
cmoB CDS	969	Expression: RNA-7_CAGATC_L007_R1_001	129.5	6.82	26.23	14.36	PA14_RS22090	PA14_54270
cmoA CDS	741	Expression: RNA-7_CAGATC_L007_R1_001	59.5	4.1	15.76	8.63	PA14_RS22085	PA14_54260
hypothetical protein CDS	573	Expression: RNA-7_CAGATC_L007_R1_001	159	14.15	54.46	29.82	PA14_RS22080	PA14_54240
ABC transporter substrate-binding protein CDS	753	Expression: RNA-7_CAGATC_L007_R1_001	39	2.64	10.16	5.57	PA14_RS22075	PA14_54230
protease inhibitor I42 family protein CDS	405	Expression: RNA-7_CAGATC_L007_R1_001	67	8.44	32.47	17.78	PA14_RS22070	PA14_54220
lon CDS	2400	Expression: RNA-7_CAGATC_L007_R1_001	1534	32.6	125.44	68.68	PA14_RS22065	PA14_54210
helix-turn-helix domain-containing protein CDS	753	Expression: RNA-7_CAGATC_L007_R1_001	243	16.46	63.33	34.67	PA14_RS22060	PA14_54190
TonB-dependent receptor CDS	2064	Expression: RNA-7_CAGATC_L007_R1_001	138	3.41	13.12	7.18	PA14_RS22055	PA14_54180
putA CDS	3183	Expression: RNA-7_CAGATC_L007_R1_001	2487	39.85	153.34	83.95	PA14_RS22050	PA14_54170
putP CDS	1521	Expression: RNA-7_CAGATC_L007_R1_001	259	8.68	33.42	18.3	PA14_RS22045	PA14_54150
LysR family transcriptional regulator CDS	930	Expression: RNA-7_CAGATC_L007_R1_001	123	6.75	25.96	14.21	PA14_RS22040	PA14_54130
azoR1 CDS	639	Expression: RNA-7_CAGATC_L007_R1_001	28.5	2.27	8.75	4.79	PA14_RS22035	PA14_54120
multidrug efflux SMR transporter CDS	306	Expression: RNA-7_CAGATC_L007_R1_001	20.5	3.42	13.15	7.2	PA14_RS22030	PA14_54110
AAA family ATPase CDS	1164	Expression: RNA-7_CAGATC_L007_R1_001	589.5	25.83	99.39	54.42	PA14_RS22025	PA14_54090
penicillin-binding protein CDS	3126	Expression: RNA-7_CAGATC_L007_R1_001	1863.5	30.4	116.99	64.05	PA14_RS22020	PA14_54080
hypothetical protein CDS	210	Expression: RNA-7_CAGATC_L007_R1_001	210	51	196.25	107.45	PA14_RS22015	PA14_54070
class I SAM-dependent methyltransferase CDS	666	Expression: RNA-7_CAGATC_L007_R1_001	397	30.4	116.98	64.05	PA14_RS22010	PA14_54050
amino acid permease CDS	1416	Expression: RNA-7_CAGATC_L007_R1_001	120	4.32	16.63	9.11	PA14_RS22005	PA14_54040
sulfite exporter TauE/SafE family protein CDS	816	Expression: RNA-7_CAGATC_L007_R1_001	44	2.75	10.58	5.79	PA14_RS22000	PA14_54030
helix-turn-helix transcriptional regulator CDS	789	Expression: RNA-7_CAGATC_L007_R1_001	291	18.81	72.38	39.63	PA14_RS21995	PA14_54010
prpD CDS	1485	Expression: RNA-7_CAGATC_L007_R1_001	372	12.78	49.16	26.92	PA14_RS21990	PA14_54000
prpF CDS	1188	Expression: RNA-7_CAGATC_L007_R1_001	112	4.81	18.5	10.13	PA14_RS21985	PA14_53980
acnD CDS	2607	Expression: RNA-7_CAGATC_L007_R1_001	555	10.86	41.78	22.87	PA14_RS21980	PA14_53970
prpC CDS	1128	Expression: RNA-7_CAGATC_L007_R1_001	340	15.37	59.15	32.39	PA14_RS21975	PA14_53950
prpB CDS	897	Expression: RNA-7_CAGATC_L007_R1_001	238.5	13.56	52.18	28.57	PA14_RS21970	PA14_53940
GntR family transcriptional regulator CDS	723	Expression: RNA-7_CAGATC_L007_R1_001	180.5	12.73	48.99	26.82	PA14_RS21965	PA14_53920
methyltransferase domain-containing protein CDS	651	Expression: RNA-7_CAGATC_L007_R1_001	883.5	69.21	266.34	145.82	PA14_RS21960	PA14_53910
DEAD/DEAH box helicase CDS	1992	Expression: RNA-7_CAGATC_L007_R1_001	433.5	11.1	42.71	23.38	PA14_RS21955	PA14_53900
DUF3649 domain-containing protein CDS	297	Expression: RNA-7_CAGATC_L007_R1_001	12.5	2.15	8.26	4.52	PA14_RS31450
PepSY domain-containing protein CDS	1521	Expression: RNA-7_CAGATC_L007_R1_001	211.5	7.09	27.29	14.94	PA14_RS21945	PA14_53880
DUF3325 domain-containing protein CDS	324	Expression: RNA-7_CAGATC_L007_R1_001	62	9.76	37.55	20.56	PA14_RS21940	PA14_53870
VOC family protein CDS	441	Expression: RNA-7_CAGATC_L007_R1_001	117	13.53	52.07	28.51	PA14_RS21935	PA14_53860
aldo/keto reductase CDS	822	Expression: RNA-7_CAGATC_L007_R1_001	764	47.4	182.4	99.87	PA14_RS21930	PA14_53850
hypothetical protein CDS	228	Expression: RNA-7_CAGATC_L007_R1_001	5219	1167.41	4492.24	2459.53	PA14_RS21925	PA14_53840
hypothetical protein CDS	396	Expression: RNA-7_CAGATC_L007_R1_001	113	14.55	56	30.66	PA14_RS21920	PA14_53830
ampDh3 CDS	768	Expression: RNA-7_CAGATC_L007_R1_001	102	6.77	26.06	14.27	PA14_RS21915	PA14_53820
SRPBCC family protein CDS	474	Expression: RNA-7_CAGATC_L007_R1_001	211	22.7	87.36	47.83	PA14_RS21910	PA14_53810
Nramp family divalent metal transporter CDS	1317	Expression: RNA-7_CAGATC_L007_R1_001	199	7.71	29.65	16.24	PA14_RS21905	PA14_53800
haloacid dehalogenase type II CDS	702	Expression: RNA-7_CAGATC_L007_R1_001	460	33.42	128.6	70.41	PA14_RS21900	PA14_53790
MFS transporter CDS	1248	Expression: RNA-7_CAGATC_L007_R1_001	971	39.68	152.69	83.6	PA14_RS21895	PA14_53780
3-keto-5-aminohexanoate cleavage protein CDS	1296	Expression: RNA-7_CAGATC_L007_R1_001	124	4.88	18.78	10.28	PA14_RS21890	PA14_53770
aminotransferase class V-fold PLP-dependent enzyme CDS	1248	Expression: RNA-7_CAGATC_L007_R1_001	294.5	12.03	46.31	25.36	PA14_RS21885	PA14_53750
RidA family protein CDS	435	Expression: RNA-7_CAGATC_L007_R1_001	44.5	5.22	20.08	10.99	PA14_RS21880	PA14_53740
LysR family transcriptional regulator CDS	954	Expression: RNA-7_CAGATC_L007_R1_001	740.5	39.59	152.33	83.4	PA14_RS21875	PA14_53730
LysR family transcriptional regulator CDS	885	Expression: RNA-7_CAGATC_L007_R1_001	594.5	34.26	131.83	72.18	PA14_RS21870	PA14_53720
VOC family protein CDS	426	Expression: RNA-7_CAGATC_L007_R1_001	64	7.66	29.48	16.14	PA14_RS21865	PA14_53700
hypothetical protein CDS	273	Expression: RNA-7_CAGATC_L007_R1_001	19	3.55	13.66	7.48	PA14_RS21860	PA14_53690
hypothetical protein CDS	240	Expression: RNA-7_CAGATC_L007_R1_001	21	4.46	17.17	9.4	PA14_RS21855	PA14_53680
HNH endonuclease CDS	813	Expression: RNA-7_CAGATC_L007_R1_001	792	49.68	191.18	104.67	PA14_RS21850	PA14_53670
DUF3396 domain-containing protein CDS	1089	Expression: RNA-7_CAGATC_L007_R1_001	230.5	10.79	41.54	22.74	PA14_RS21845	PA14_53660
VRR-NUC domain-containing protein CDS	702	Expression: RNA-7_CAGATC_L007_R1_001	164.5	11.95	45.99	25.18	PA14_RS21840
PAAR domain-containing protein CDS	519	Expression: RNA-7_CAGATC_L007_R1_001	65	6.39	24.58	13.46	PA14_RS21835	PA14_53640
TM2 domain-containing protein CDS	336	Expression: RNA-7_CAGATC_L007_R1_001	26	3.95	15.19	8.31	PA14_RS21830	PA14_53630
hypothetical protein CDS	639	Expression: RNA-7_CAGATC_L007_R1_001	86	6.86	26.41	14.46	PA14_RS21825	PA14_53620
adenylyltransferase/cytidyltransferase family protein CDS	447	Expression: RNA-7_CAGATC_L007_R1_001	87	9.93	38.2	20.91	PA14_RS30855
hypothetical protein CDS	606	Expression: RNA-7_CAGATC_L007_R1_001	56	4.71	18.14	9.93	PA14_RS30850	PA14_53610
hypothetical protein CDS	609	Expression: RNA-7_CAGATC_L007_R1_001	86.5	7.24	27.87	15.26	PA14_RS30845	PA14_53600
hypothetical protein CDS	1248	Expression: RNA-7_CAGATC_L007_R1_001	463.5	18.94	72.89	39.91	PA14_RS30840	PA14_53590
hypothetical protein CDS	603	Expression: RNA-7_CAGATC_L007_R1_001	190	16.07	61.84	33.86	PA14_RS21820	PA14_53580
tyrosine-type recombinase/integrase CDS	579	Expression: RNA-7_CAGATC_L007_R1_001	131	11.54	44.4	24.31	PA14_RS21815	PA14_53570
DUF3892 domain-containing protein CDS	291	Expression: RNA-7_CAGATC_L007_R1_001	964	168.95	650.12	355.95	PA14_RS21810
hypothetical protein CDS	879	Expression: RNA-7_CAGATC_L007_R1_001	50	2.9	11.16	6.11	PA14_RS21805	PA14_53560
TetR/AcrR family transcriptional regulator CDS	684	Expression: RNA-7_CAGATC_L007_R1_001	162	12.08	46.48	25.45	PA14_RS21800	PA14_53550
alpha/beta hydrolase CDS	942	Expression: RNA-7_CAGATC_L007_R1_001	75	4.06	15.63	8.55	PA14_RS21795	PA14_53540
metal-dependent hydrolase CDS	834	Expression: RNA-7_CAGATC_L007_R1_001	142	8.68	33.41	18.29	PA14_RS21790	PA14_53530
ornithine utilization transcriptional regulator OruR CDS	1020	Expression: RNA-7_CAGATC_L007_R1_001	181	9.05	34.82	19.07	PA14_RS21785	PA14_53520
MBL fold metallo-hydrolase CDS	642	Expression: RNA-7_CAGATC_L007_R1_001	91	7.23	27.82	15.23	PA14_RS21780	PA14_53510
OmpA family protein CDS	714	Expression: RNA-7_CAGATC_L007_R1_001	612	43.71	168.21	92.1	PA14_RS21775	PA14_53500
acyltransferase CDS	915	Expression: RNA-7_CAGATC_L007_R1_001	157	8.75	33.67	18.44	PA14_RS21770	PA14_53490
pta CDS	2115	Expression: RNA-7_CAGATC_L007_R1_001	1264	30.48	117.29	64.22	PA14_RS21765	PA14_53480
acetate kinase CDS	1185	Expression: RNA-7_CAGATC_L007_R1_001	835	35.94	138.29	75.71	PA14_RS21760	PA14_53470
DUF3565 domain-containing protein CDS	339	Expression: RNA-7_CAGATC_L007_R1_001	406	61.08	235.04	128.68	PA14_RS30825
peptidylprolyl isomerase CDS	486	Expression: RNA-7_CAGATC_L007_R1_001	2131	223.62	860.51	471.14	PA14_RS21755	PA14_53430
glutathione peroxidase CDS	483	Expression: RNA-7_CAGATC_L007_R1_001	3848	406.31	1563.5	856.03	PA14_RS21750	PA14_53420
TetR/AcrR family transcriptional regulator CDS	591	Expression: RNA-7_CAGATC_L007_R1_001	77	6.64	25.57	14	PA14_RS21745	PA14_53410
NADH:flavin oxidoreductase CDS	1113	Expression: RNA-7_CAGATC_L007_R1_001	74	3.39	13.05	7.14	PA14_RS21740	PA14_53400
DegV family protein CDS	960	Expression: RNA-7_CAGATC_L007_R1_001	44.5	2.36	9.1	4.98	PA14_RS21735	PA14_53390
glycosyltransferase family 1 protein CDS	1221	Expression: RNA-7_CAGATC_L007_R1_001	76.5	3.2	12.3	6.73	PA14_RS21730	PA14_53380
plcR CDS	624	Expression: RNA-7_CAGATC_L007_R1_001	26.5	2.17	8.33	4.56	PA14_RS21725	PA14_53370
phospholipase C, phosphocholine-specific CDS	2193	Expression: RNA-7_CAGATC_L007_R1_001	114.5	2.66	10.25	5.61	PA14_RS21720	PA14_53360
ceramidase CerN CDS	2013	Expression: RNA-7_CAGATC_L007_R1_001	124	3.14	12.09	6.62	PA14_RS21715	PA14_53340
cysZ CDS	741	Expression: RNA-7_CAGATC_L007_R1_001	162	11.15	42.9	23.49	PA14_RS21710	PA14_53330
diguanylate cyclase CDS	1956	Expression: RNA-7_CAGATC_L007_R1_001	323	8.42	32.41	17.74	PA14_RS21705	PA14_53310
peroxiredoxin CDS	600	Expression: RNA-7_CAGATC_L007_R1_001	78	6.63	25.51	13.97	PA14_RS21700	PA14_53300
trxB CDS	951	Expression: RNA-7_CAGATC_L007_R1_001	8614	461.95	1777.61	973.25	PA14_RS21695	PA14_53290
MAPEG family protein CDS	420	Expression: RNA-7_CAGATC_L007_R1_001	184	22.34	85.98	47.07	PA14_RS21690	PA14_53270
threonine dehydratase CDS	963	Expression: RNA-7_CAGATC_L007_R1_001	392	20.76	79.89	43.74	PA14_RS21685	PA14_53260
cbpD CDS	1170	Expression: RNA-7_CAGATC_L007_R1_001	18312	798.22	3071.57	1681.7	PA14_RS21680	PA14_53250
NAD(P)H-dependent oxidoreductase CDS	624	Expression: RNA-7_CAGATC_L007_R1_001	374.5	30.61	117.78	64.49	PA14_RS21675	PA14_53230
class II fumarate hydratase CDS	1395	Expression: RNA-7_CAGATC_L007_R1_001	531.5	19.43	74.77	40.94	PA14_RS21670	PA14_53220
DUF2804 domain-containing protein CDS	1020	Expression: RNA-7_CAGATC_L007_R1_001	303	15.15	58.3	31.92	PA14_RS21665	PA14_53210
DUF2059 domain-containing protein CDS	549	Expression: RNA-7_CAGATC_L007_R1_001	721.5	67.02	257.91	141.21	PA14_RS21660	PA14_53200
BolA/IbaG family iron-sulfur metabolism protein CDS	306	Expression: RNA-7_CAGATC_L007_R1_001	491.5	81.92	315.22	172.58	PA14_RS21655	PA14_53190
rhodanese-related sulfurtransferase CDS	939	Expression: RNA-7_CAGATC_L007_R1_001	724	39.32	151.32	82.85	PA14_RS21650	PA14_53180
DsbA family protein CDS	603	Expression: RNA-7_CAGATC_L007_R1_001	573.5	48.5	186.65	102.19	PA14_RS21645	PA14_53160
ABC transporter ATP-binding protein/permease CDS	1791	Expression: RNA-7_CAGATC_L007_R1_001	994.5	28.32	108.97	59.66	PA14_RS21640	PA14_53150
EAL domain-containing protein CDS	2456	Expression: RNA-7_CAGATC_L007_R1_001	2050	42.57	163.81	89.69	PA14_RS21635	PA14_53140
iron-containing redox enzyme family protein CDS	783	Expression: RNA-7_CAGATC_L007_R1_001	1186	77.25	297.26	162.75	PA14_RS21630	PA14_53120
zinc-binding alcohol dehydrogenase family protein CDS	960	Expression: RNA-7_CAGATC_L007_R1_001	243	12.91	49.68	27.2	PA14_RS21625	PA14_53110
DUF1427 family protein CDS	174	Expression: RNA-7_CAGATC_L007_R1_001	35	10.26	39.48	21.61	PA14_RS21620	PA14_53100
helix-turn-helix transcriptional regulator CDS	789	Expression: RNA-7_CAGATC_L007_R1_001	164	10.6	40.79	22.33	PA14_RS21615	PA14_53090
hppD CDS	1074	Expression: RNA-7_CAGATC_L007_R1_001	2087	99.1	381.35	208.79	PA14_RS21610	PA14_53070
amino acid permease CDS	1419	Expression: RNA-7_CAGATC_L007_R1_001	560	20.13	77.45	42.4	PA14_RS21605	PA14_53050
lysozyme inhibitor CDS	384	Expression: RNA-7_CAGATC_L007_R1_001	455	60.43	232.54	127.32	PA14_RS21600	PA14_53040
arfB CDS	414	Expression: RNA-7_CAGATC_L007_R1_001	426.5	52.54	202.18	110.69	PA14_RS21595	PA14_53030
pbpG CDS	933	Expression: RNA-7_CAGATC_L007_R1_001	536.5	29.33	112.85	61.79	PA14_RS21590	PA14_53020
aspartate/tyrosine/aromatic aminotransferase CDS	1200	Expression: RNA-7_CAGATC_L007_R1_001	2187.5	92.97	357.75	195.87	PA14_RS21585	PA14_53010
4a-hydroxytetrahydrobiopterin dehydratase CDS	357	Expression: RNA-7_CAGATC_L007_R1_001	578.5	82.64	318.01	174.11	PA14_RS21580	PA14_53000
phenylalanine 4-monooxygenase CDS	789	Expression: RNA-7_CAGATC_L007_R1_001	2998	193.79	745.7	408.28	PA14_RS21575	PA14_52990
sigma-54-dependent phenylalanine hydroxylase transcriptional regulator PhhR CDS	1560	Expression: RNA-7_CAGATC_L007_R1_001	834	27.27	104.92	57.44	PA14_RS21570	PA14_52980
DUF2790 domain-containing protein CDS	267	Expression: RNA-7_CAGATC_L007_R1_001	339	64.75	249.17	136.42	PA14_RS21565	PA14_52960
FUSC family protein CDS	2196	Expression: RNA-7_CAGATC_L007_R1_001	1180	27.4	105.45	57.74	PA14_RS21560	PA14_52940
LysR family transcriptional regulator CDS	945	Expression: RNA-7_CAGATC_L007_R1_001	260	14.03	53.99	29.56	PA14_RS21555	PA14_52930
LysR family transcriptional regulator CDS	897	Expression: RNA-7_CAGATC_L007_R1_001	259	14.73	56.67	31.02	PA14_RS21550	PA14_52920
MaoC family dehydratase N-terminal domain-containing protein CDS	828	Expression: RNA-7_CAGATC_L007_R1_001	358	22.05	84.85	46.46	PA14_RS21545	PA14_52910
acyl-CoA/acyl-ACP dehydrogenase CDS	1161	Expression: RNA-7_CAGATC_L007_R1_001	202	8.87	34.15	18.69	PA14_RS21540	PA14_52900
VOC family protein CDS	381	Expression: RNA-7_CAGATC_L007_R1_001	36.5	4.89	18.8	10.29	PA14_RS21535	PA14_52890
MmgE/PrpD family protein CDS	1353	Expression: RNA-7_CAGATC_L007_R1_001	106.5	4.01	15.45	8.46	PA14_RS21530	PA14_52880
CoA transferase CDS	1203	Expression: RNA-7_CAGATC_L007_R1_001	67	2.84	10.93	5.98	PA14_RS21525	PA14_52870
CoA ester lyase CDS	828	Expression: RNA-7_CAGATC_L007_R1_001	66	4.07	15.64	8.56	PA14_RS21520	PA14_52850
TRAP transporter substrate-binding protein CDS	996	Expression: RNA-7_CAGATC_L007_R1_001	165	8.45	32.51	17.8	PA14_RS21515	PA14_52840
TRAP transporter small permease CDS	639	Expression: RNA-7_CAGATC_L007_R1_001	137.5	10.97	42.23	23.12	PA14_RS21510	PA14_52820
dctM CDS	1284	Expression: RNA-7_CAGATC_L007_R1_001	158.5	6.3	24.23	13.26	PA14_RS21505	PA14_52810
acs CDS	1956	Expression: RNA-7_CAGATC_L007_R1_001	2532	66.02	254.04	139.09	PA14_RS21500	PA14_52800
ABC transporter substrate-binding protein CDS	780	Expression: RNA-7_CAGATC_L007_R1_001	1088	71.14	273.74	149.88	PA14_RS21495	PA14_52790
ABC transporter permease CDS	690	Expression: RNA-7_CAGATC_L007_R1_001	245	18.11	69.68	38.15	PA14_RS21490	PA14_52780
ABC transporter permease CDS	699	Expression: RNA-7_CAGATC_L007_R1_001	208.5	15.21	58.54	32.05	PA14_RS21485	PA14_52770
succinylglutamate desuccinylase/aspartoacylase family protein CDS	1113	Expression: RNA-7_CAGATC_L007_R1_001	631	28.91	111.26	60.92	PA14_RS21480	PA14_52760
arginine/ornithine transport ATP-binding proteinAotP CDS	765	Expression: RNA-7_CAGATC_L007_R1_001	512.5	34.17	131.48	71.98	PA14_RS21475	PA14_52750
argR CDS	990	Expression: RNA-7_CAGATC_L007_R1_001	630	32.45	124.89	68.38	PA14_RS21470	PA14_52740
hypothetical protein CDS	324	Expression: RNA-7_CAGATC_L007_R1_001	409	64.38	247.74	135.64	PA14_RS21465	PA14_52730
bifunctional succinylornithine transaminase/acetylornithine aminotransferase CDS	1221	Expression: RNA-7_CAGATC_L007_R1_001	951	39.72	152.85	83.69	PA14_RS21460	PA14_52720
aruF CDS	1017	Expression: RNA-7_CAGATC_L007_R1_001	297	14.89	57.31	31.38	PA14_RS21455	PA14_52700
astA CDS	1023	Expression: RNA-7_CAGATC_L007_R1_001	182	9.07	34.91	19.12	PA14_RS21450	PA14_52690
astD CDS	1467	Expression: RNA-7_CAGATC_L007_R1_001	301	10.46	40.27	22.05	PA14_RS21445	PA14_52670
astB CDS	1347	Expression: RNA-7_CAGATC_L007_R1_001	1433.5	54.28	208.85	114.35	PA14_RS21440	PA14_52660
hypothetical protein CDS	291	Expression: RNA-7_CAGATC_L007_R1_001	161	28.22	108.58	59.45	PA14_RS21435	PA14_52640
astE CDS	999	Expression: RNA-7_CAGATC_L007_R1_001	500.5	25.55	98.32	53.83	PA14_RS21430	PA14_52630
ltaE CDS	1005	Expression: RNA-7_CAGATC_L007_R1_001	209	10.61	40.81	22.34	PA14_RS21425	PA14_52610
alaS CDS	2625	Expression: RNA-7_CAGATC_L007_R1_001	602	11.7	45.01	24.64	PA14_RS21420	PA14_52600
aspartate kinase CDS	1239	Expression: RNA-7_CAGATC_L007_R1_001	503	20.7	79.67	43.62	PA14_RS21415	PA14_52580
csrA CDS	186	Expression: RNA-7_CAGATC_L007_R1_001	8291	2273.34	8747.92	4789.54	PA14_RS21410	PA14_52570
alpR CDS	714	Expression: RNA-7_CAGATC_L007_R1_001	79	5.64	21.71	11.89	PA14_RS21390	PA14_52530
hypothetical protein CDS	531	Expression: RNA-7_CAGATC_L007_R1_001	117	11.24	43.24	23.68	PA14_RS21385	PA14_52520
phage holin family protein CDS	375	Expression: RNA-7_CAGATC_L007_R1_001	58	7.89	30.35	16.62	PA14_RS21380	PA14_52510
phage holin family protein CDS	276	Expression: RNA-7_CAGATC_L007_R1_001	35	6.47	24.89	13.63	PA14_RS21375	PA14_52500
hypothetical protein CDS	504	Expression: RNA-7_CAGATC_L007_R1_001	36	3.64	14.02	7.67	PA14_RS21370	PA14_52490
hypothetical protein CDS	486	Expression: RNA-7_CAGATC_L007_R1_001	64	6.72	25.84	14.15	PA14_RS21365	PA14_52480
DUF4124 domain-containing protein CDS	516	Expression: RNA-7_CAGATC_L007_R1_001	23	2.27	8.75	4.79	PA14_RS21360	PA14_52465
mgtE CDS	1449	Expression: RNA-7_CAGATC_L007_R1_001	494	17.39	66.91	36.63	PA14_RS21355	PA14_52460
hypothetical protein CDS	393	Expression: RNA-7_CAGATC_L007_R1_001	41.5	5.39	20.72	11.35	PA14_RS21350	PA14_52440
DUF1456 family protein CDS	462	Expression: RNA-7_CAGATC_L007_R1_001	36.5	4.03	15.5	8.49	PA14_RS21345	PA14_52430
rimO CDS	1323	Expression: RNA-7_CAGATC_L007_R1_001	149	5.74	22.1	12.1	PA14_RS21340	PA14_52420
potassium transporter Kup CDS	1905	Expression: RNA-7_CAGATC_L007_R1_001	1920	51.4	197.8	108.29	PA14_RS21335	PA14_52400
cytochrome b CDS	549	Expression: RNA-7_CAGATC_L007_R1_001	133	12.36	47.54	26.03	PA14_RS21330	PA14_52380
virulence factor family protein CDS	1284	Expression: RNA-7_CAGATC_L007_R1_001	277.5	11.02	42.41	23.22	PA14_RS21325	PA14_52370
mprF CDS	2646	Expression: RNA-7_CAGATC_L007_R1_001	207.5	4	15.39	8.43	PA14_RS21320	PA14_52350
hypothetical protein CDS	360	Expression: RNA-7_CAGATC_L007_R1_001	58.5	8.29	31.89	17.46	PA14_RS21315	PA14_52340
hypothetical protein CDS	315	Expression: RNA-7_CAGATC_L007_R1_001	287.5	46.55	179.12	98.07	PA14_RS21310	PA14_52330
dinB CDS	1050	Expression: RNA-7_CAGATC_L007_R1_001	215.5	10.47	40.28	22.05	PA14_RS21300	PA14_52310
sulfatase-like hydrolase/transferase CDS	1929	Expression: RNA-7_CAGATC_L007_R1_001	123.5	3.27	12.56	6.88	PA14_RS21295	PA14_52300
META domain-containing protein CDS	408	Expression: RNA-7_CAGATC_L007_R1_001	82	10.25	39.44	21.6	PA14_RS21290	PA14_52290
hypothetical protein CDS	426	Expression: RNA-7_CAGATC_L007_R1_001	75	8.98	34.55	18.92	PA14_RS21285	PA14_52280
2-hydroxyacid dehydrogenase CDS	990	Expression: RNA-7_CAGATC_L007_R1_001	182	9.38	36.08	19.75	PA14_RS21280	PA14_52270
two-component system sensor histidine kinase GacS CDS	2778	Expression: RNA-7_CAGATC_L007_R1_001	639	11.73	45.14	24.72	PA14_RS21275	PA14_52260
response regulator transcription factor PirR CDS	720	Expression: RNA-7_CAGATC_L007_R1_001	111.5	7.9	30.39	16.64	PA14_RS21270	PA14_52250
sensor histidine kinase PirS CDS	1338	Expression: RNA-7_CAGATC_L007_R1_001	249.5	9.51	36.6	20.04	PA14_RS21265	PA14_52240
pirA CDS	2229	Expression: RNA-7_CAGATC_L007_R1_001	119	2.72	10.48	5.74	PA14_RS21260	PA14_52230
cysM CDS	900	Expression: RNA-7_CAGATC_L007_R1_001	559	31.68	121.89	66.74	PA14_RS21255	PA14_52210
rlmD CDS	1353	Expression: RNA-7_CAGATC_L007_R1_001	898	33.85	130.25	71.31	PA14_RS21250	PA14_52190
relA CDS	2244	Expression: RNA-7_CAGATC_L007_R1_001	1954	44.41	170.89	93.56	PA14_RS21245	PA14_52180
mazG CDS	831	Expression: RNA-7_CAGATC_L007_R1_001	256	15.71	60.46	33.1	PA14_RS21240	PA14_52160
lpxO2 CDS	939	Expression: RNA-7_CAGATC_L007_R1_001	421	22.87	87.99	48.17	PA14_RS21235	PA14_52150
DUF2058 family protein CDS	540	Expression: RNA-7_CAGATC_L007_R1_001	247	23.33	89.77	49.15	PA14_RS21230	PA14_52140
LPS O-antigen chain length determinant protein WzzB CDS	1329	Expression: RNA-7_CAGATC_L007_R1_001	1491	57.22	220.17	120.55	PA14_RS21225	PA14_52130
hypothetical protein CDS	192	Expression: RNA-7_CAGATC_L007_R1_001	152	40.38	155.37	85.06	PA14_RS21220	PA14_52120
hypothetical protein CDS	327	Expression: RNA-7_CAGATC_L007_R1_001	197	30.72	118.23	64.73	PA14_RS21215	PA14_52110
DUF2024 family protein CDS	255	Expression: RNA-7_CAGATC_L007_R1_001	162	32.4	124.68	68.26	PA14_RS21210	PA14_52090
thioredoxin family protein CDS	234	Expression: RNA-7_CAGATC_L007_R1_001	95	20.71	79.67	43.62	PA14_RS21205	PA14_52080
MarR family transcriptional regulator CDS	561	Expression: RNA-7_CAGATC_L007_R1_001	1002	91.09	350.52	191.91	PA14_RS21200	PA14_52070
DUF3108 domain-containing protein CDS	717	Expression: RNA-7_CAGATC_L007_R1_001	444	31.58	121.53	66.54	PA14_RS21195	PA14_52060
purN CDS	669	Expression: RNA-7_CAGATC_L007_R1_001	309	23.56	90.64	49.63	PA14_RS21190	PA14_52050
purM CDS	1062	Expression: RNA-7_CAGATC_L007_R1_001	349	16.76	64.49	35.31	PA14_RS21185	PA14_52040
DUF2066 domain-containing protein CDS	1038	Expression: RNA-7_CAGATC_L007_R1_001	329	16.16	62.2	34.06	PA14_RS21180	PA14_52020
hda CDS	705	Expression: RNA-7_CAGATC_L007_R1_001	150	10.85	41.76	22.86	PA14_RS21175	PA14_52010
DUF2069 domain-containing protein CDS	420	Expression: RNA-7_CAGATC_L007_R1_001	31.5	3.83	14.72	8.06	PA14_RS21170	PA14_52000
wrbA CDS	597	Expression: RNA-7_CAGATC_L007_R1_001	91.5	7.82	30.08	16.47	PA14_RS21165	PA14_51990
arsC CDS	354	Expression: RNA-7_CAGATC_L007_R1_001	143	20.6	79.28	43.4	PA14_RS21160	PA14_51980
YihY family inner membrane protein CDS	1236	Expression: RNA-7_CAGATC_L007_R1_001	396	16.34	62.88	34.43	PA14_RS21155	PA14_51960
hypothetical protein CDS	186	Expression: RNA-7_CAGATC_L007_R1_001	245.5	67.31	259.03	141.82	PA14_RS21150	PA14_51950
hypothetical protein CDS	384	Expression: RNA-7_CAGATC_L007_R1_001	89.5	11.89	45.74	25.04	PA14_RS21145	PA14_51940
TlpA family protein disulfide reductase CDS	465	Expression: RNA-7_CAGATC_L007_R1_001	186.5	20.45	78.71	43.09	PA14_RS21140	PA14_51930
acylphosphatase CDS	276	Expression: RNA-7_CAGATC_L007_R1_001	120	22.17	85.33	46.72	PA14_RS21135	PA14_51920
hypothetical protein CDS	957	Expression: RNA-7_CAGATC_L007_R1_001	206.5	11	42.35	23.19	PA14_RS21130	PA14_51910
proline--tRNA ligase CDS	1716	Expression: RNA-7_CAGATC_L007_R1_001	494	14.68	56.5	30.93	PA14_RS21125	PA14_51900
PaaI family thioesterase CDS	408	Expression: RNA-7_CAGATC_L007_R1_001	148	18.5	71.19	38.98	PA14_RS21120	PA14_51890
oprD CDS	1332	Expression: RNA-7_CAGATC_L007_R1_001	4164	159.43	613.5	335.9	PA14_RS21115	PA14_51880
HIT domain-containing protein CDS	429	Expression: RNA-7_CAGATC_L007_R1_001	2101.5	249.83	961.35	526.35	PA14_RS21110	PA14_51860
protein SlyX CDS	210	Expression: RNA-7_CAGATC_L007_R1_001	476.5	115.72	445.3	243.81	PA14_RS21105	PA14_51850
cold-shock protein CDS	615	Expression: RNA-7_CAGATC_L007_R1_001	162	13.43	51.7	28.3	PA14_RS21100	PA14_51840
DNA starvation/stationary phase protection protein CDS	471	Expression: RNA-7_CAGATC_L007_R1_001	1051	113.8	437.92	239.76	PA14_RS21095	PA14_51830
aspS CDS	1776	Expression: RNA-7_CAGATC_L007_R1_001	782	22.46	86.41	47.31	PA14_RS21090	PA14_51820
YebC/PmpR family DNA-binding transcriptional regulator CDS	747	Expression: RNA-7_CAGATC_L007_R1_001	535	36.53	140.55	76.95	PA14_RS21085	PA14_51810
ruvC CDS	525	Expression: RNA-7_CAGATC_L007_R1_001	215.5	20.93	80.56	44.1	PA14_RS21080	PA14_51800
ruvA CDS	606	Expression: RNA-7_CAGATC_L007_R1_001	316.5	26.64	102.5	56.12	PA14_RS21075	PA14_51790
ruvB CDS	1059	Expression: RNA-7_CAGATC_L007_R1_001	434	20.9	80.43	44.03	PA14_RS21070	PA14_51780
ybgC CDS	447	Expression: RNA-7_CAGATC_L007_R1_001	344.5	39.31	151.25	82.81	PA14_RS21065	PA14_51770
tolQ CDS	696	Expression: RNA-7_CAGATC_L007_R1_001	394	28.87	111.1	60.83	PA14_RS21060	PA14_51750
tolR CDS	441	Expression: RNA-7_CAGATC_L007_R1_001	289.5	33.48	128.83	70.54	PA14_RS21055	PA14_51740
tolA CDS	1044	Expression: RNA-7_CAGATC_L007_R1_001	1166.5	56.98	219.28	120.06	PA14_RS21050	PA14_51730
tolB CDS	1299	Expression: RNA-7_CAGATC_L007_R1_001	1119.5	43.95	169.13	92.6	PA14_RS21045	PA14_51720
pal CDS	507	Expression: RNA-7_CAGATC_L007_R1_001	3396	341.61	1314.53	719.71	PA14_RS21040	PA14_51710
ybgF CDS	825	Expression: RNA-7_CAGATC_L007_R1_001	1776	109.79	422.47	231.31	PA14_RS21035	PA14_51690
queE CDS	648	Expression: RNA-7_CAGATC_L007_R1_001	176	13.85	53.3	29.18	PA14_RS21030	PA14_51680
queC CDS	675	Expression: RNA-7_CAGATC_L007_R1_001	418	31.58	121.53	66.54	PA14_RS21025	PA14_51670
tyrosine-type recombinase/integrase CDS	1281	Expression: RNA-7_CAGATC_L007_R1_001	37.5	1.49	5.75	3.15	PA14_RS21015	PA14_51650
DNA-binding domain-containing protein CDS	423	Expression: RNA-7_CAGATC_L007_R1_001	18	2.17	8.35	4.57	PA14_RS21010	PA14_51640
IS3 family transposase CDS	1152	Expression: RNA-7_CAGATC_L007_R1_001	350.5	15.52	59.71	32.69	PA14_RS21005	PA14_51630
hypothetical protein CDS	219	Expression: RNA-7_CAGATC_L007_R1_001	378	88.03	338.73	185.46	PA14_RS20985	PA14_51570
GNAT family N-acetyltransferase CDS	450	Expression: RNA-7_CAGATC_L007_R1_001	192	21.76	83.73	45.84	PA14_RS20975	PA14_51560
IS66 family transposase CDS	>1008	Expression: RNA-7_CAGATC_L007_R1_001	259	13.1	50.43	27.61	PA14_RS20970	PA14_51550
IS3 family transposase CDS	>715	Expression: RNA-7_CAGATC_L007_R1_001	1089	77.68	298.9	163.65	PA14_RS20965	PA14_51540
exoU CDS	2064	Expression: RNA-7_CAGATC_L007_R1_001	1482.5	36.63	140.96	77.18	PA14_RS20960	PA14_51530
hypothetical protein CDS	414	Expression: RNA-7_CAGATC_L007_R1_001	503.5	62.03	238.68	130.68	PA14_RS20955	PA14_51520
acyl-CoA thioesterase CDS	405	Expression: RNA-7_CAGATC_L007_R1_001	452	56.92	219.03	119.92	PA14_RS20950	PA14_51510
hypothetical protein CDS	561	Expression: RNA-7_CAGATC_L007_R1_001	127	11.55	44.43	24.32	PA14_RS20945	PA14_51500
NUDIX hydrolase CDS	639	Expression: RNA-7_CAGATC_L007_R1_001	111	8.86	34.09	18.66	PA14_RS20940	PA14_51490
Hpt domain-containing protein CDS	378	Expression: RNA-7_CAGATC_L007_R1_001	92	12.41	47.76	26.15	PA14_RS20935	PA14_51480
type 1 fimbrial protein CDS	618	Expression: RNA-7_CAGATC_L007_R1_001	54	4.46	17.15	9.39	PA14_RS20930	PA14_51470
molecular chaperone CDS	714	Expression: RNA-7_CAGATC_L007_R1_001	13	0.93	3.57	1.96	PA14_RS20925	PA14_51460
fimbrial biogenesis outer membrane usher protein CDS	2520	Expression: RNA-7_CAGATC_L007_R1_001	1307	26.45	101.79	55.73	PA14_RS20920	PA14_51450
methylated-DNA--[protein]-cysteine S-methyltransferase CDS	522	Expression: RNA-7_CAGATC_L007_R1_001	227	22.18	85.34	46.73	PA14_RS20915	PA14_51440
anthranilate--CoA ligase CDS	1554	Expression: RNA-7_CAGATC_L007_R1_001	751.5	24.66	94.9	51.96	PA14_RS20910	PA14_51430
2-heptyl-4(1H)-quinolone synthase subunit PqsB CDS	852	Expression: RNA-7_CAGATC_L007_R1_001	714	42.74	164.46	90.04	PA14_RS20905	PA14_51420
2-heptyl-4(1H)-quinolone synthase subunit PqsC CDS	1047	Expression: RNA-7_CAGATC_L007_R1_001	391.5	19.07	73.38	40.18	PA14_RS20900	PA14_51410
pqsD CDS	1014	Expression: RNA-7_CAGATC_L007_R1_001	790	39.73	152.9	83.71	PA14_RS20895	PA14_51390
2-aminobenzoylacetyl-CoA thioesterase PqsE CDS	906	Expression: RNA-7_CAGATC_L007_R1_001	615	34.62	133.22	72.94	PA14_RS20890	PA14_51380
anthranilate synthase component 1 CDS	1593	Expression: RNA-7_CAGATC_L007_R1_001	725.5	23.23	89.38	48.94	PA14_RS20885	PA14_51360
anthranilate synthase component II CDS	603	Expression: RNA-7_CAGATC_L007_R1_001	587	49.65	191.04	104.6	PA14_RS20880	PA14_51350
virulence factor transcriptional regulator MvfR CDS	999	Expression: RNA-7_CAGATC_L007_R1_001	555.5	28.36	109.13	59.75	PA14_RS20875	PA14_51340
nadA CDS	1059	Expression: RNA-7_CAGATC_L007_R1_001	787	37.9	145.84	79.85	PA14_RS20870	PA14_51330
M48 family metallopeptidase CDS	1434	Expression: RNA-7_CAGATC_L007_R1_001	335	11.91	45.85	25.1	PA14_RS20865	PA14_51320
sulfurtransferase TusA family protein CDS	252	Expression: RNA-7_CAGATC_L007_R1_001	43	8.7	33.49	18.33	PA14_RS20860	PA14_51310
AI-2E family transporter CDS	1074	Expression: RNA-7_CAGATC_L007_R1_001	122	5.79	22.29	12.21	PA14_RS20855	PA14_51300
peroxiredoxin CDS	474	Expression: RNA-7_CAGATC_L007_R1_001	102	10.97	42.23	23.12	PA14_RS20850	PA14_51290
glycine cleavage system protein R CDS	558	Expression: RNA-7_CAGATC_L007_R1_001	82	7.49	28.84	15.79	PA14_RS20845	PA14_51280
4-hydroxy-tetrahydrodipicolinate synthase CDS	879	Expression: RNA-7_CAGATC_L007_R1_001	370	21.47	82.61	45.23	PA14_RS20840	PA14_51270
bamC CDS	1191	Expression: RNA-7_CAGATC_L007_R1_001	591.5	25.33	97.47	53.36	PA14_RS20835	PA14_51260
MBL fold metallo-hydrolase CDS	759	Expression: RNA-7_CAGATC_L007_R1_001	321	21.57	83	45.44	PA14_RS20830	PA14_51250
purC CDS	711	Expression: RNA-7_CAGATC_L007_R1_001	1279.5	91.78	353.17	193.36	PA14_RS20825	PA14_51240
1,2-glucosyltransferase WapB CDS	993	Expression: RNA-7_CAGATC_L007_R1_001	574.5	29.51	113.54	62.16	PA14_RS20815	PA14_51220
IclR family transcriptional regulator CDS	801	Expression: RNA-7_CAGATC_L007_R1_001	437.5	27.86	107.19	58.69	PA14_RS20810	PA14_51205
OB-fold domain-containing protein CDS	387	Expression: RNA-7_CAGATC_L007_R1_001	194	25.57	98.38	53.86	PA14_RS20805	PA14_51200
thiolase CDS	1152	Expression: RNA-7_CAGATC_L007_R1_001	212	9.39	36.12	19.77	PA14_RS20800	PA14_51190
acetate--CoA ligase family protein CDS	2148	Expression: RNA-7_CAGATC_L007_R1_001	190	4.51	17.36	9.5	PA14_RS20795	PA14_51170
MaoC family dehydratase N-terminal domain-containing protein CDS	867	Expression: RNA-7_CAGATC_L007_R1_001	68	4	15.39	8.43	PA14_RS20790	PA14_51160
MFS transporter CDS	1356	Expression: RNA-7_CAGATC_L007_R1_001	59	2.22	8.54	4.68	PA14_RS20785	PA14_51150
PaaI family thioesterase CDS	408	Expression: RNA-7_CAGATC_L007_R1_001	15	1.88	7.22	3.95	PA14_RS20780
acyl-CoA/acyl-ACP dehydrogenase CDS	1113	Expression: RNA-7_CAGATC_L007_R1_001	22.5	1.03	3.97	2.17	PA14_RS20775	PA14_51120
enoyl-CoA hydratase/isomerase family protein CDS	762	Expression: RNA-7_CAGATC_L007_R1_001	16.5	1.1	4.25	2.33	PA14_RS20770	PA14_51110
acyl-CoA dehydrogenase family protein CDS	1146	Expression: RNA-7_CAGATC_L007_R1_001	37	1.65	6.34	3.47	PA14_RS20765	PA14_51100
SDR family oxidoreductase CDS	918	Expression: RNA-7_CAGATC_L007_R1_001	18.5	1.03	3.95	2.17	PA14_RS20760	PA14_51090
NADH:ubiquinone reductase CDS	987	Expression: RNA-7_CAGATC_L007_R1_001	47.5	2.45	9.44	5.17	PA14_RS20755	PA14_51080
OprD family porin CDS	1251	Expression: RNA-7_CAGATC_L007_R1_001	43	1.75	6.75	3.69	PA14_RS20750	PA14_51070
zinc ribbon domain-containing protein CDS	276	Expression: RNA-7_CAGATC_L007_R1_001	29	5.36	20.62	11.29	PA14_RS31445
hypothetical protein CDS	477	Expression: RNA-7_CAGATC_L007_R1_001	35	3.74	14.4	7.88	PA14_RS20745	PA14_51060
aldehyde dehydrogenase family protein CDS	1590	Expression: RNA-7_CAGATC_L007_R1_001	113	3.62	13.95	7.64	PA14_RS20740	PA14_51050
FAD-binding oxidoreductase CDS	1287	Expression: RNA-7_CAGATC_L007_R1_001	102	4.04	15.55	8.52	PA14_RS20735	PA14_51040
DUF2384 domain-containing protein CDS	369	Expression: RNA-7_CAGATC_L007_R1_001	484	66.89	257.41	140.93	PA14_RS20730	PA14_51020
RES family NAD+ phosphorylase CDS	756	Expression: RNA-7_CAGATC_L007_R1_001	574	38.72	149.01	81.58	PA14_RS20725	PA14_51010
rmuC CDS	1362	Expression: RNA-7_CAGATC_L007_R1_001	407	15.24	58.64	32.11	PA14_RS20720	PA14_51000
quiP CDS	2544	Expression: RNA-7_CAGATC_L007_R1_001	1175	23.56	90.64	49.63	PA14_RS20715	PA14_50980
glutathione S-transferase N-terminal domain-containing protein CDS	642	Expression: RNA-7_CAGATC_L007_R1_001	157	12.47	47.99	26.28	PA14_RS20710	PA14_50970
SEC-C domain-containing protein CDS	201	Expression: RNA-7_CAGATC_L007_R1_001	236.5	60.01	230.91	126.43	PA14_RS20705	PA14_50950
LEA type 2 family protein CDS	495	Expression: RNA-7_CAGATC_L007_R1_001	194.5	20.04	77.11	42.22	PA14_RS20700	PA14_50940
hypothetical protein CDS	561	Expression: RNA-7_CAGATC_L007_R1_001	762	69.27	266.56	145.95	PA14_RS20695	PA14_50930
trimeric intracellular cation channel family protein CDS	621	Expression: RNA-7_CAGATC_L007_R1_001	479	39.34	151.38	82.88	PA14_RS20690	PA14_50920
hypothetical protein CDS	318	Expression: RNA-7_CAGATC_L007_R1_001	92.5	14.83	57.09	31.25	PA14_RS20685	PA14_50910
YchJ family protein CDS	474	Expression: RNA-7_CAGATC_L007_R1_001	101	10.87	41.82	22.9	PA14_RS20680	PA14_50900
hypothetical protein CDS	498	Expression: RNA-7_CAGATC_L007_R1_001	299.5	30.67	118.03	64.62	PA14_RS20675	PA14_50890
OmpA family protein CDS	633	Expression: RNA-7_CAGATC_L007_R1_001	5024	404.78	1557.6	852.8	PA14_RS20670	PA14_50880
DUF1145 domain-containing protein CDS	300	Expression: RNA-7_CAGATC_L007_R1_001	121.5	20.66	79.48	43.52	PA14_RS20665	PA14_50870
hypothetical protein CDS	810	Expression: RNA-7_CAGATC_L007_R1_001	386	24.3	93.52	51.2	PA14_RS20660	PA14_50860
CopD family protein CDS	465	Expression: RNA-7_CAGATC_L007_R1_001	110.5	12.12	46.64	25.53	PA14_RS20655	PA14_50850
dinG CDS	2145	Expression: RNA-7_CAGATC_L007_R1_001	299	7.11	27.36	14.98	PA14_RS20650	PA14_50840
hypothetical protein CDS	2274	Expression: RNA-7_CAGATC_L007_R1_001	489	10.97	42.2	23.11	PA14_RS20645	PA14_50830
serine hydrolase CDS	1146	Expression: RNA-7_CAGATC_L007_R1_001	448	19.94	76.72	42	PA14_RS20640	PA14_50820
OmpA family protein CDS	882	Expression: RNA-7_CAGATC_L007_R1_001	4093	236.67	910.72	498.62	PA14_RS20635	PA14_50810
pdxH CDS	648	Expression: RNA-7_CAGATC_L007_R1_001	673.5	53.01	203.97	111.68	PA14_RS20630	PA14_50800
helix-turn-helix domain-containing protein CDS	1113	Expression: RNA-7_CAGATC_L007_R1_001	967.5	44.33	170.6	93.4	PA14_RS20625	PA14_50790
GntP family permease CDS	1359	Expression: RNA-7_CAGATC_L007_R1_001	100	3.75	14.44	7.91	PA14_RS20620	PA14_50770
glycerate kinase CDS	1146	Expression: RNA-7_CAGATC_L007_R1_001	406	18.07	69.53	38.07	PA14_RS20615	PA14_50760
hypothetical protein CDS	243	Expression: RNA-7_CAGATC_L007_R1_001	110	23.09	88.84	48.64	PA14_RS20610	PA14_50750
glycine zipper 2TM domain-containing protein CDS	465	Expression: RNA-7_CAGATC_L007_R1_001	6929	759.95	2924.34	1601.1	PA14_RS20605	PA14_50740
monovalent cation/H+ antiporter subunit A CDS	2802	Expression: RNA-7_CAGATC_L007_R1_001	710	12.92	49.73	27.23	PA14_RS20600	PA14_50730
Na+/H+ antiporter subunit C CDS	339	Expression: RNA-7_CAGATC_L007_R1_001	108.5	16.32	62.81	34.39	PA14_RS20595	PA14_50720
monovalent cation/H+ antiporter subunit D CDS	1500	Expression: RNA-7_CAGATC_L007_R1_001	435	14.79	56.91	31.16	PA14_RS20590	PA14_50710
Na+/H+ antiporter subunit E CDS	525	Expression: RNA-7_CAGATC_L007_R1_001	147	14.28	54.95	30.09	PA14_RS20585	PA14_50700
K+/H+ antiporter subunit F CDS	270	Expression: RNA-7_CAGATC_L007_R1_001	44.5	8.41	32.35	17.71	PA14_RS20580	PA14_50690
Na+/H+ antiporter subunit G CDS	348	Expression: RNA-7_CAGATC_L007_R1_001	95	13.92	53.57	29.33	PA14_RS20575	PA14_50680
DMT family transporter CDS	906	Expression: RNA-7_CAGATC_L007_R1_001	205.5	11.57	44.51	24.37	PA14_RS20570	PA14_50670
PLP-dependent cysteine synthase family protein CDS	1098	Expression: RNA-7_CAGATC_L007_R1_001	185.5	8.62	33.16	18.15	PA14_RS20565	PA14_50660
GNAT family N-acetyltransferase CDS	522	Expression: RNA-7_CAGATC_L007_R1_001	171	16.71	64.29	35.2	PA14_RS20560	PA14_50650
hypothetical protein CDS	252	Expression: RNA-7_CAGATC_L007_R1_001	142.5	28.84	110.98	60.76	PA14_RS20555	PA14_50640
COG3650 family protein CDS	666	Expression: RNA-7_CAGATC_L007_R1_001	152	11.64	44.79	24.52	PA14_RS20550	PA14_50630
DUF488 domain-containing protein CDS	474	Expression: RNA-7_CAGATC_L007_R1_001	204	21.95	84.46	46.24	PA14_RS20545	PA14_50620
short chain dehydrogenase CDS	693	Expression: RNA-7_CAGATC_L007_R1_001	370	27.23	104.78	57.37	PA14_RS20540	PA14_50610
LysR family transcriptional regulator CDS	915	Expression: RNA-7_CAGATC_L007_R1_001	64.5	3.6	13.83	7.57	PA14_RS20535	PA14_50600
ATP-binding protein CDS	1911	Expression: RNA-7_CAGATC_L007_R1_001	1478.5	39.46	151.83	83.13	PA14_RS20530	PA14_50590
hypothetical protein CDS	2295	Expression: RNA-7_CAGATC_L007_R1_001	986.5	21.92	84.36	46.19	PA14_RS20525	PA14_50570
ATP-binding cassette domain-containing protein CDS	702	Expression: RNA-7_CAGATC_L007_R1_001	149	10.82	41.65	22.81	PA14_RS20520	PA14_50560
livG CDS	768	Expression: RNA-7_CAGATC_L007_R1_001	76	5.05	19.42	10.63	PA14_RS20515	PA14_50550
high-affinity branched-chain amino acid ABC transporter permease LivM CDS	1254	Expression: RNA-7_CAGATC_L007_R1_001	120.5	4.9	18.86	10.32	PA14_RS20510	PA14_50540
livH CDS	924	Expression: RNA-7_CAGATC_L007_R1_001	180.5	9.96	38.34	20.99	PA14_RS20505	PA14_50530
branched-chain amino acid ABC transporter substrate-binding protein CDS	1122	Expression: RNA-7_CAGATC_L007_R1_001	883	40.14	154.45	84.56	PA14_RS20500	PA14_50520
DUF2288 family protein CDS	318	Expression: RNA-7_CAGATC_L007_R1_001	161	25.82	99.36	54.4	PA14_RS20495	PA14_50510
DUF5064 family protein CDS	363	Expression: RNA-7_CAGATC_L007_R1_001	703	98.77	380.07	208.09	PA14_RS20490	PA14_50500
flgB CDS	408	Expression: RNA-7_CAGATC_L007_R1_001	158.5	19.81	76.24	41.74	PA14_RS20485	PA14_50480
flgC CDS	441	Expression: RNA-7_CAGATC_L007_R1_001	111.5	12.89	49.62	27.17	PA14_RS20480	PA14_50470
flgD CDS	714	Expression: RNA-7_CAGATC_L007_R1_001	281.5	20.11	77.37	42.36	PA14_RS20475	PA14_50460
flgE CDS	1389	Expression: RNA-7_CAGATC_L007_R1_001	590.5	21.68	83.43	45.68	PA14_RS20470	PA14_50450
flgF CDS	750	Expression: RNA-7_CAGATC_L007_R1_001	1101.5	74.9	288.23	157.81	PA14_RS20465	PA14_50440
flgG CDS	786	Expression: RNA-7_CAGATC_L007_R1_001	290.5	18.85	72.53	39.71	PA14_RS20460	PA14_50430
flgH CDS	696	Expression: RNA-7_CAGATC_L007_R1_001	220.5	16.16	62.17	34.04	PA14_RS20455	PA14_50420
flagellar basal body P-ring protein FlgI CDS	1110	Expression: RNA-7_CAGATC_L007_R1_001	392	18.01	69.31	37.95	PA14_RS20450	PA14_50410
flgJ CDS	1203	Expression: RNA-7_CAGATC_L007_R1_001	279.5	11.85	45.6	24.96	PA14_RS20445	PA14_50380
flgK CDS	2052	Expression: RNA-7_CAGATC_L007_R1_001	626.5	15.57	59.92	32.81	PA14_RS20440	PA14_50360
flgL CDS	1320	Expression: RNA-7_CAGATC_L007_R1_001	400.5	15.47	59.54	32.6	PA14_RS20435	PA14_50340
class I SAM-dependent methyltransferase CDS	762	Expression: RNA-7_CAGATC_L007_R1_001	302.5	20.25	77.91	42.66	PA14_RS20430	PA14_50330
HAD family phosphatase CDS	603	Expression: RNA-7_CAGATC_L007_R1_001	138	11.67	44.91	24.59	PA14_RS20425	PA14_50320
NTP transferase domain-containing protein CDS	642	Expression: RNA-7_CAGATC_L007_R1_001	116.5	9.25	35.61	19.5	PA14_RS20420	PA14_50310
CDP-glycerol glycerophosphotransferase family protein CDS	5085	Expression: RNA-7_CAGATC_L007_R1_001	1819	18.24	70.2	38.44	PA14_RS20415	PA14_50300
fliC CDS	1467	Expression: RNA-7_CAGATC_L007_R1_001	9378	326.02	1254.56	686.88	PA14_RS20410	PA14_50290
flagellar protein FlaG CDS	372	Expression: RNA-7_CAGATC_L007_R1_001	726	99.53	383.01	209.7	PA14_RS20405	PA14_50280
fliD CDS	1425	Expression: RNA-7_CAGATC_L007_R1_001	1990	71.22	274.06	150.05	PA14_RS20400	PA14_50270
fliS CDS	381	Expression: RNA-7_CAGATC_L007_R1_001	981	131.31	505.31	276.66	PA14_RS20395	PA14_50250
fleP CDS	297	Expression: RNA-7_CAGATC_L007_R1_001	566	97.19	374	204.77	PA14_RS20390	PA14_50240
fleQ CDS	1473	Expression: RNA-7_CAGATC_L007_R1_001	2005	69.42	267.13	146.26	PA14_RS20385	PA14_50220
fleS CDS	1209	Expression: RNA-7_CAGATC_L007_R1_001	271	11.43	43.99	24.08	PA14_RS20380	PA14_50200
fleR CDS	1422	Expression: RNA-7_CAGATC_L007_R1_001	211	7.57	29.12	15.94	PA14_RS20375	PA14_50180
fliE CDS	330	Expression: RNA-7_CAGATC_L007_R1_001	169	26.12	100.5	55.03	PA14_RS20370	PA14_50160
fliF CDS	1797	Expression: RNA-7_CAGATC_L007_R1_001	421	11.95	45.98	25.17	PA14_RS20365	PA14_50140
fliG CDS	1017	Expression: RNA-7_CAGATC_L007_R1_001	489.5	24.55	94.46	51.72	PA14_RS20360	PA14_50130
fliH CDS	807	Expression: RNA-7_CAGATC_L007_R1_001	817.5	51.66	198.8	108.85	PA14_RS20355	PA14_50110
fliI CDS	1356	Expression: RNA-7_CAGATC_L007_R1_001	457	17.19	66.14	36.21	PA14_RS20350	PA14_50100
fliJ CDS	444	Expression: RNA-7_CAGATC_L007_R1_001	85.5	9.82	37.79	20.69	PA14_RS20345	PA14_50080
TorF family putative porin CDS	714	Expression: RNA-7_CAGATC_L007_R1_001	133.5	9.54	36.69	20.09	PA14_RS20340	PA14_50070
roeA CDS	1197	Expression: RNA-7_CAGATC_L007_R1_001	309	13.17	50.66	27.74	PA14_RS20335	PA14_50060
multidrug effflux MFS transporter CDS	1158	Expression: RNA-7_CAGATC_L007_R1_001	73	3.22	12.37	6.77	PA14_RS20330	PA14_50050
helix-turn-helix transcriptional regulator CDS	780	Expression: RNA-7_CAGATC_L007_R1_001	338.5	22.13	85.17	46.63	PA14_RS20325	PA14_50040
rRNA pseudouridine synthase CDS	711	Expression: RNA-7_CAGATC_L007_R1_001	117.5	8.43	32.43	17.76	PA14_RS20320	PA14_50030
hypothetical protein CDS	624	Expression: RNA-7_CAGATC_L007_R1_001	182	14.88	57.24	31.34	PA14_RS20315	PA14_50020
PQQ-dependent sugar dehydrogenase CDS	1149	Expression: RNA-7_CAGATC_L007_R1_001	498	22.1	85.06	46.57	PA14_RS20310	PA14_50010
VF530 family protein CDS	222	Expression: RNA-7_CAGATC_L007_R1_001	349	80.18	308.52	168.92	PA14_RS20305	PA14_50000
hypothetical protein CDS	192	Expression: RNA-7_CAGATC_L007_R1_001	2372	630.06	2424.51	1327.44	PA14_RS20300	PA14_49990
ABC transporter ATP-binding protein/permease CDS	1767	Expression: RNA-7_CAGATC_L007_R1_001	328	9.47	36.43	19.95	PA14_RS20295	PA14_49970
lysozyme inhibitor LprI family protein CDS	336	Expression: RNA-7_CAGATC_L007_R1_001	185	28.08	108.05	59.16	PA14_RS20290	PA14_49960
sulfatase-like hydrolase/transferase CDS	2325	Expression: RNA-7_CAGATC_L007_R1_001	1802	39.53	152.1	83.28	PA14_RS20285	PA14_49940
S1 RNA-binding domain-containing protein CDS	840	Expression: RNA-7_CAGATC_L007_R1_001	216	13.11	50.46	27.63	PA14_RS20280	PA14_49930
hypothetical protein CDS	375	Expression: RNA-7_CAGATC_L007_R1_001	445	60.52	232.88	127.51	PA14_RS20275	PA14_49920
magnesium transporter CDS	684	Expression: RNA-7_CAGATC_L007_R1_001	2534	188.94	727.05	398.06	PA14_RS20270	PA14_49910
OmpA family protein CDS	507	Expression: RNA-7_CAGATC_L007_R1_001	172	17.3	66.58	36.45	PA14_RS20265	PA14_49900
diguanylate cyclase TpbB CDS	1308	Expression: RNA-7_CAGATC_L007_R1_001	329.5	12.85	49.44	27.07	PA14_RS20260	PA14_49890
diguanylate cyclase inhibitor YfiR CDS	573	Expression: RNA-7_CAGATC_L007_R1_001	439.5	39.12	150.53	82.41	PA14_RS20255	PA14_49880
peptide deformylase CDS	540	Expression: RNA-7_CAGATC_L007_R1_001	1534	144.88	557.5	305.23	PA14_RS20250	PA14_49870
DUF2025 family protein CDS	321	Expression: RNA-7_CAGATC_L007_R1_001	229	36.38	140	76.65	PA14_RS20245	PA14_49850
dgt CDS	1497	Expression: RNA-7_CAGATC_L007_R1_001	590	20.1	77.35	42.35	PA14_RS20240	PA14_49840
NAD-dependent deacylase CDS	753	Expression: RNA-7_CAGATC_L007_R1_001	228	15.44	59.42	32.53	PA14_RS20235	PA14_49820
DUF4234 domain-containing protein CDS	588	Expression: RNA-7_CAGATC_L007_R1_001	104	9.02	34.71	19	PA14_RS20230	PA14_49810
aldo/keto reductase CDS	990	Expression: RNA-7_CAGATC_L007_R1_001	553	28.49	109.62	60.02	PA14_RS20225	PA14_49800
LysR family transcriptional regulator CDS	912	Expression: RNA-7_CAGATC_L007_R1_001	117	6.54	25.18	13.78	PA14_RS20220	PA14_49790
fosA CDS	408	Expression: RNA-7_CAGATC_L007_R1_001	390	48.75	187.59	102.71	PA14_RS20215	PA14_49780
rhamnosyltransferase CDS	978	Expression: RNA-7_CAGATC_L007_R1_001	760	39.63	152.51	83.5	PA14_RS20210	PA14_49760
MFS transporter CDS	1269	Expression: RNA-7_CAGATC_L007_R1_001	665	26.73	102.84	56.31	PA14_RS20205	PA14_49750
hypothetical protein CDS	690	Expression: RNA-7_CAGATC_L007_R1_001	84.5	6.25	24.03	13.16	PA14_RS20200	PA14_49740
hypothetical protein CDS	351	Expression: RNA-7_CAGATC_L007_R1_001	84.5	12.28	47.25	25.87	PA14_RS20195	PA14_49730
thiol-disulfide oxidoreductase DCC family protein CDS	414	Expression: RNA-7_CAGATC_L007_R1_001	42	5.17	19.91	10.9	PA14_RS20190	PA14_49720
hchA CDS	876	Expression: RNA-7_CAGATC_L007_R1_001	109	6.35	24.42	13.37	PA14_RS20185	PA14_49710
autoinducer binding domain-containing protein CDS	732	Expression: RNA-7_CAGATC_L007_R1_001	274.5	19.13	73.59	40.29	PA14_RS20180	PA14_49700
NAD(P)H-quinone oxidoreductase CDS	987	Expression: RNA-7_CAGATC_L007_R1_001	114.5	5.92	22.77	12.46	PA14_RS20175	PA14_49690
LysR family transcriptional regulator CDS	876	Expression: RNA-7_CAGATC_L007_R1_001	93	5.41	20.83	11.41	PA14_RS20170	PA14_49680
CAP domain-containing protein CDS	849	Expression: RNA-7_CAGATC_L007_R1_001	172	10.33	39.76	21.77	PA14_RS20165	PA14_49660
(S)-ureidoglycine aminohydrolase CDS	837	Expression: RNA-7_CAGATC_L007_R1_001	142	8.65	33.29	18.23	PA14_RS20160	PA14_49650
LysR family transcriptional regulator CDS	903	Expression: RNA-7_CAGATC_L007_R1_001	204	11.52	44.34	24.27	PA14_RS20155	PA14_49640
UTRA domain-containing protein CDS	717	Expression: RNA-7_CAGATC_L007_R1_001	105	7.47	28.74	15.74	PA14_RS20150	PA14_49630
HAD-IB family hydrolase CDS	654	Expression: RNA-7_CAGATC_L007_R1_001	19	1.48	5.7	3.12	PA14_RS20145	PA14_49620
MFS transporter CDS	1335	Expression: RNA-7_CAGATC_L007_R1_001	20	0.76	2.94	1.61	PA14_RS20140	PA14_49610
LysR family transcriptional regulator CDS	903	Expression: RNA-7_CAGATC_L007_R1_001	150.5	8.5	32.71	17.91	PA14_RS20135	PA14_49590
iron-containing alcohol dehydrogenase CDS	1182	Expression: RNA-7_CAGATC_L007_R1_001	296.5	12.79	49.23	26.95	PA14_RS20130	PA14_49580
APC family permease CDS	1491	Expression: RNA-7_CAGATC_L007_R1_001	43	1.47	5.66	3.1	PA14_RS20125	PA14_49570
toxA CDS	1908	Expression: RNA-7_CAGATC_L007_R1_001	208	5.56	21.39	11.71	PA14_RS20120	PA14_49560
ATP-grasp domain-containing protein CDS	780	Expression: RNA-7_CAGATC_L007_R1_001	124	8.11	31.2	17.08	PA14_RS20115	PA14_49540
DUF2195 family protein CDS	369	Expression: RNA-7_CAGATC_L007_R1_001	25	3.46	13.3	7.28	PA14_RS20110	PA14_49530
S-type pyocin domain-containing protein CDS	2301	Expression: RNA-7_CAGATC_L007_R1_001	1253	27.77	106.87	58.51	PA14_RS20105	PA14_49520
hypothetical protein CDS	462	Expression: RNA-7_CAGATC_L007_R1_001	1359	150.02	577.28	316.07	PA14_RS30775	PA14_49510
Bro-N domain-containing protein CDS	555	Expression: RNA-7_CAGATC_L007_R1_001	118	10.84	41.73	22.84	PA14_RS20100	PA14_49500
AAA family ATPase CDS	1788	Expression: RNA-7_CAGATC_L007_R1_001	229	6.53	25.14	13.76	PA14_RS30770	PA14_49480
ribonucleotide-diphosphate reductase subunit beta CDS	1248	Expression: RNA-7_CAGATC_L007_R1_001	627	25.62	98.6	53.98	PA14_RS20095	PA14_49470
ribonucleoside-diphosphate reductase subunit alpha CDS	2892	Expression: RNA-7_CAGATC_L007_R1_001	800	14.11	54.29	29.72	PA14_RS20090	PA14_49460
winged helix-turn-helix domain-containing protein CDS	711	Expression: RNA-7_CAGATC_L007_R1_001	219	15.71	60.45	33.1	PA14_RS20085	PA14_49440
HAMP domain-containing protein CDS	1359	Expression: RNA-7_CAGATC_L007_R1_001	186	6.98	26.86	14.71	PA14_RS20080	PA14_49420
cold-shock protein CDS	210	Expression: RNA-7_CAGATC_L007_R1_001	1679	407.76	1569.07	859.08	PA14_RS20075	PA14_49410
hypothetical protein CDS	384	Expression: RNA-7_CAGATC_L007_R1_001	566.5	75.24	289.52	158.51	PA14_RS20070	PA14_49400
methyltransferase domain-containing protein CDS	804	Expression: RNA-7_CAGATC_L007_R1_001	121	7.68	29.54	16.17	PA14_RS20065	PA14_49390
dapE CDS	1152	Expression: RNA-7_CAGATC_L007_R1_001	141.5	6.26	24.11	13.2	PA14_RS20060	PA14_49380
glycosyltransferase NdvB CDS	2610	Expression: RNA-7_CAGATC_L007_R1_001	788	15.4	59.25	32.44	PA14_RS20055	PA14_49360
tcdA CDS	813	Expression: RNA-7_CAGATC_L007_R1_001	336	21.08	81.11	44.41	PA14_RS20050	PA14_49350
4'-phosphopantetheinyl transferase CDS	729	Expression: RNA-7_CAGATC_L007_R1_001	169	11.82	45.5	24.91	PA14_RS20045	PA14_49340
dienelactone hydrolase family protein CDS	789	Expression: RNA-7_CAGATC_L007_R1_001	264	17.06	65.67	35.95	PA14_RS20040	PA14_49330
polysaccharide lyase family 7 protein CDS	672	Expression: RNA-7_CAGATC_L007_R1_001	820	62.23	239.47	131.11	PA14_RS20035	PA14_49320
hypothetical protein CDS	321	Expression: RNA-7_CAGATC_L007_R1_001	15891	2524.74	9715.32	5319.2	PA14_RS20030	PA14_49310
AraC family transcriptional regulator CDS	2058	Expression: RNA-7_CAGATC_L007_R1_001	8079.5	200.22	770.46	421.83	PA14_RS20025	PA14_49300
TerC family protein CDS	735	Expression: RNA-7_CAGATC_L007_R1_001	676.5	46.94	180.63	98.9	PA14_RS20020	PA14_49290
lytic murein transglycosylase CDS	1197	Expression: RNA-7_CAGATC_L007_R1_001	1643.5	70.02	269.46	147.53	PA14_RS20015	PA14_49280
cytochrome c3 family protein CDS	597	Expression: RNA-7_CAGATC_L007_R1_001	948.5	81.03	311.8	170.71	PA14_RS20010	PA14_49270
cytochrome C protein NapB CDS	492	Expression: RNA-7_CAGATC_L007_R1_001	241	24.98	96.13	52.63	PA14_RS20005	PA14_49260
napA CDS	2505	Expression: RNA-7_CAGATC_L007_R1_001	3752	76.39	293.95	160.94	PA14_RS20000	PA14_49250
chaperone NapD CDS	330	Expression: RNA-7_CAGATC_L007_R1_001	334.5	51.7	198.93	108.91	PA14_RS19995	PA14_49230
napF CDS	492	Expression: RNA-7_CAGATC_L007_R1_001	2586.5	268.11	1031.71	564.87	PA14_RS19990	PA14_49220
napE CDS	168	Expression: RNA-7_CAGATC_L007_R1_001	4018	1219.75	4693.66	2569.81	PA14_RS19985	PA14_49210
outer membrane beta-barrel protein CDS	603	Expression: RNA-7_CAGATC_L007_R1_001	3929	332.3	1278.72	700.11	PA14_RS19980	PA14_49200
two-component system response regulator PhoP CDS	678	Expression: RNA-7_CAGATC_L007_R1_001	1758	132.24	508.86	278.61	PA14_RS19975	PA14_49180
two-component sensor histidine kinase CDS	1347	Expression: RNA-7_CAGATC_L007_R1_001	1100	41.65	160.26	87.75	PA14_RS19970	PA14_49170
diguanylate cyclase CDS	3363	Expression: RNA-7_CAGATC_L007_R1_001	1363.5	20.68	79.57	43.56	PA14_RS19965	PA14_49160
AraC family transcriptional regulator CDS	1002	Expression: RNA-7_CAGATC_L007_R1_001	370.5	18.86	72.57	39.73	PA14_RS19960	PA14_49150
dctA CDS	1311	Expression: RNA-7_CAGATC_L007_R1_001	163	6.34	24.4	13.36	PA14_RS19955	PA14_49130
LysR family transcriptional regulator CDS	891	Expression: RNA-7_CAGATC_L007_R1_001	115	6.58	25.33	13.87	PA14_RS19950	PA14_49110
glutathione S-transferase family protein CDS	630	Expression: RNA-7_CAGATC_L007_R1_001	47.5	3.85	14.8	8.1	PA14_RS19945	PA14_49100
LLM class oxidoreductase CDS	1020	Expression: RNA-7_CAGATC_L007_R1_001	46.5	2.33	8.95	4.9	PA14_RS19940	PA14_49090
acyl-CoA dehydrogenase family protein CDS	1140	Expression: RNA-7_CAGATC_L007_R1_001	64	2.86	11.02	6.03	PA14_RS19935	PA14_49080
CoA transferase CDS	1182	Expression: RNA-7_CAGATC_L007_R1_001	365	15.75	60.6	33.18	PA14_RS19930	PA14_49070
SprT family zinc-dependent metalloprotease CDS	498	Expression: RNA-7_CAGATC_L007_R1_001	111	11.37	43.74	23.95	PA14_RS19925	PA14_49060
YIP1 family protein CDS	600	Expression: RNA-7_CAGATC_L007_R1_001	1893	160.91	619.17	339	PA14_RS19920	PA14_49050
hypothetical protein CDS	594	Expression: RNA-7_CAGATC_L007_R1_001	230	19.75	75.99	41.6	PA14_RS19915	PA14_49040
hypothetical protein CDS	608	Expression: RNA-7_CAGATC_L007_R1_001	402.5	33.76	129.92	71.13	PA14_RS31160
ParA family protein CDS	1032	Expression: RNA-7_CAGATC_L007_R1_001	677.5	33.48	128.84	70.54	PA14_RS30760	PA14_49030
DNA-binding protein CDS	216	Expression: RNA-7_CAGATC_L007_R1_001	21	4.96	19.08	10.45	PA14_RS19910	PA14_49010
hypothetical protein CDS	213	Expression: RNA-7_CAGATC_L007_R1_001	7.5	1.8	6.91	3.78	PA14_RS19905	PA14_49000
DUF5447 family protein CDS	291	Expression: RNA-7_CAGATC_L007_R1_001	13.5	2.37	9.1	4.98	PA14_RS19900	PA14_48990
hypothetical protein CDS	435	Expression: RNA-7_CAGATC_L007_R1_001	16	1.88	7.22	3.95	PA14_RS19890	PA14_48970
hypothetical protein CDS	252	Expression: RNA-7_CAGATC_L007_R1_001	27	5.46	21.03	11.51	PA14_RS19880	PA14_48950
major capsid protein CDS	249	Expression: RNA-7_CAGATC_L007_R1_001	67	13.72	52.81	28.91	PA14_RS19875	PA14_48940
hypothetical protein CDS	1287	Expression: RNA-7_CAGATC_L007_R1_001	78.5	3.11	11.97	6.55	PA14_RS19870	PA14_48930
DUF2523 domain-containing protein CDS	357	Expression: RNA-7_CAGATC_L007_R1_001	19.5	2.79	10.72	5.87	PA14_RS19865	PA14_48920
zonular occludens toxin family protein CDS	1284	Expression: RNA-7_CAGATC_L007_R1_001	55	2.18	8.41	4.6	PA14_RS19860	PA14_48910
hypothetical protein CDS	1299	Expression: RNA-7_CAGATC_L007_R1_001	93	3.65	14.05	7.69	PA14_RS19855	PA14_48890
tyrosine-type recombinase/integrase CDS	1017	Expression: RNA-7_CAGATC_L007_R1_001	251	12.59	48.44	26.52	PA14_RS19850	PA14_48880
ttcA CDS	825	Expression: RNA-7_CAGATC_L007_R1_001	154	9.52	36.63	20.06	PA14_RS19845	PA14_48870
DNA-3-methyladenine glycosylase I CDS	672	Expression: RNA-7_CAGATC_L007_R1_001	89	6.75	25.99	14.23	PA14_RS19840	PA14_48860
basic amino acid/polyamine antiporter CDS	1419	Expression: RNA-7_CAGATC_L007_R1_001	101	3.63	13.97	7.65	PA14_RS19835	PA14_48850
[truncated: 3,947 more rows]

## Sheet: Light 1- 2
Light 1-2
Name	Length	Track Name	Raw Read Count	Raw Transcript Count	RPKM	TPM	locus_tag	old_locus_tag
rpmH CDS	135	Expression: RNA-8_ACTTGA_L007_R1_001	903	341.13	1252.06	695.68	PA14_RS29895
ribonuclease P protein component CDS	408	Expression: RNA-8_ACTTGA_L007_R1_001	920	115	422.08	234.52	PA14_RS29890	PA14_73420
yidC CDS	1737	Expression: RNA-8_ACTTGA_L007_R1_001	750	22.02	80.82	44.91	PA14_RS29885	PA14_73410
mnmE CDS	1368	Expression: RNA-8_ACTTGA_L007_R1_001	565	21.06	77.31	42.96	PA14_RS29880	PA14_73400
hypothetical protein CDS	225	Expression: RNA-8_ACTTGA_L007_R1_001	78	17.68	64.89	36.06	PA14_RS31500
mnmG CDS	1893	Expression: RNA-8_ACTTGA_L007_R1_001	1545	41.62	152.77	84.89	PA14_RS29870	PA14_73370
rsmG CDS	645	Expression: RNA-8_ACTTGA_L007_R1_001	192.5	15.22	55.87	31.04	PA14_RS29865	PA14_73360
soj CDS	789	Expression: RNA-8_ACTTGA_L007_R1_001	538	34.78	127.64	70.92	PA14_RS29860	PA14_73350
ParB/RepB/Spo0J family partition protein CDS	873	Expression: RNA-8_ACTTGA_L007_R1_001	1005.5	58.74	215.6	119.79	PA14_RS29855	PA14_73330
F0F1 ATP synthase subunit I CDS	381	Expression: RNA-8_ACTTGA_L007_R1_001	693	92.76	340.47	189.17	PA14_RS29850	PA14_73320
atpB CDS	870	Expression: RNA-8_ACTTGA_L007_R1_001	1191.5	69.85	256.36	142.44	PA14_RS29845	PA14_73310
atpE CDS	258	Expression: RNA-8_ACTTGA_L007_R1_001	2056.5	406.52	1492.04	829.02	PA14_RS29840	PA14_73300
F0F1 ATP synthase subunit B CDS	471	Expression: RNA-8_ACTTGA_L007_R1_001	1677	181.59	666.47	370.31	PA14_RS29835	PA14_73290
F0F1 ATP synthase subunit delta CDS	537	Expression: RNA-8_ACTTGA_L007_R1_001	1316.5	125.03	458.9	254.98	PA14_RS29830	PA14_73280
atpA CDS	1545	Expression: RNA-8_ACTTGA_L007_R1_001	3381.5	111.62	409.69	227.63	PA14_RS29825	PA14_73260
atpG CDS	861	Expression: RNA-8_ACTTGA_L007_R1_001	1359.5	80.53	295.56	164.22	PA14_RS29820	PA14_73250
atpD CDS	1377	Expression: RNA-8_ACTTGA_L007_R1_001	2368.5	87.72	321.97	178.89	PA14_RS29815	PA14_73240
F0F1 ATP synthase subunit epsilon CDS	426	Expression: RNA-8_ACTTGA_L007_R1_001	1263	151.2	554.96	308.35	PA14_RS29810	PA14_73230
glmU CDS	1365	Expression: RNA-8_ACTTGA_L007_R1_001	711	26.56	97.5	54.17	PA14_RS29805	PA14_73220
M23 family metallopeptidase CDS	510	Expression: RNA-8_ACTTGA_L007_R1_001	451	45.1	165.53	91.97	PA14_RS29800	PA14_73200
DeoR family transcriptional regulator CDS	774	Expression: RNA-8_ACTTGA_L007_R1_001	172.5	11.37	41.72	23.18	PA14_RS29795	PA14_73190
glmS CDS	1836	Expression: RNA-8_ACTTGA_L007_R1_001	409.5	11.38	41.75	23.2	PA14_RS29790	PA14_73170
MFS transporter CDS	1206	Expression: RNA-8_ACTTGA_L007_R1_001	136	5.75	21.11	11.73	PA14_RS29785	PA14_73160
HAD-IB family phosphatase CDS	624	Expression: RNA-8_ACTTGA_L007_R1_001	306	25.01	91.79	51	PA14_RS29780	PA14_73150
class I SAM-dependent methyltransferase CDS	1185	Expression: RNA-8_ACTTGA_L007_R1_001	3811	164.02	601.99	334.48	PA14_RS29775	PA14_73140
TAXI family TRAP transporter solute-binding subunit CDS	960	Expression: RNA-8_ACTTGA_L007_R1_001	706	37.51	137.66	76.49	PA14_RS29770	PA14_73120
TRAP transporter permease CDS	2025	Expression: RNA-8_ACTTGA_L007_R1_001	396.5	9.99	36.65	20.36	PA14_RS29765	PA14_73110
DUF1850 domain-containing protein CDS	399	Expression: RNA-8_ACTTGA_L007_R1_001	63.5	8.12	29.79	16.55	PA14_RS29760	PA14_73100
serine hydrolase CDS	1245	Expression: RNA-8_ACTTGA_L007_R1_001	258	10.57	38.79	21.55	PA14_RS29755	PA14_73090
dihydroorotase CDS	1338	Expression: RNA-8_ACTTGA_L007_R1_001	390.5	14.88	54.63	30.35	PA14_RS29750	PA14_73070
hypothetical protein CDS	561	Expression: RNA-8_ACTTGA_L007_R1_001	107.5	9.77	35.87	19.93	PA14_RS29745	PA14_73060
GTP cyclohydrolase FolE2 CDS	897	Expression: RNA-8_ACTTGA_L007_R1_001	133	7.56	27.75	15.42	PA14_RS29740	PA14_73050
N-acetylmuramoyl-L-alanine amidase CDS	1194	Expression: RNA-8_ACTTGA_L007_R1_001	411.5	17.58	64.51	35.84	PA14_RS29735	PA14_73040
hypothetical protein CDS	417	Expression: RNA-8_ACTTGA_L007_R1_001	355.5	43.48	159.58	88.67	PA14_RS29730	PA14_73030
dksA CDS	405	Expression: RNA-8_ACTTGA_L007_R1_001	78	9.82	36.05	20.03	PA14_RS29725	PA14_73020
zinc metallochaperone GTPase ZigA CDS	1203	Expression: RNA-8_ACTTGA_L007_R1_001	254.5	10.79	39.6	22	PA14_RS29720	PA14_73010
DUF1826 domain-containing protein CDS	642	Expression: RNA-8_ACTTGA_L007_R1_001	104.5	8.3	30.47	16.93	PA14_RS29715	PA14_73000
hypothetical protein CDS	369	Expression: RNA-8_ACTTGA_L007_R1_001	258	35.66	130.88	72.72	PA14_RS29710	PA14_72990
GTP-binding protein CDS	969	Expression: RNA-8_ACTTGA_L007_R1_001	183	9.63	35.35	19.64	PA14_RS29705	PA14_72980
energy transducer TonB1 CDS	1029	Expression: RNA-8_ACTTGA_L007_R1_001	683	33.85	124.24	69.03	PA14_RS29700	PA14_72970
MFS transporter CDS	1308	Expression: RNA-8_ACTTGA_L007_R1_001	310	12.09	44.36	24.65	PA14_RS29695	PA14_72960
cation:proton antiporter CDS	1758	Expression: RNA-8_ACTTGA_L007_R1_001	297	8.62	31.62	17.57	PA14_RS29690	PA14_72940
Tim44 domain-containing protein CDS	858	Expression: RNA-8_ACTTGA_L007_R1_001	762	45.29	166.24	92.37	PA14_RS29685	PA14_72930
SMI1/KNR4 family protein CDS	402	Expression: RNA-8_ACTTGA_L007_R1_001	618	78.4	287.76	159.89	PA14_RS29680	PA14_72920
YgdI/YgdR family lipoprotein CDS	213	Expression: RNA-8_ACTTGA_L007_R1_001	615.5	147.37	540.9	300.54	PA14_RS29675	PA14_72900
GntR family transcriptional regulator CDS	681	Expression: RNA-8_ACTTGA_L007_R1_001	613.5	45.94	168.63	93.7	PA14_RS29670	PA14_72890
SDR family oxidoreductase CDS	783	Expression: RNA-8_ACTTGA_L007_R1_001	486	31.66	116.18	64.55	PA14_RS29665	PA14_72880
aspartate aminotransferase family protein CDS	1395	Expression: RNA-8_ACTTGA_L007_R1_001	579	21.17	77.69	43.17	PA14_RS29660	PA14_72870
glutamine synthetase family protein CDS	1368	Expression: RNA-8_ACTTGA_L007_R1_001	359	13.38	49.12	27.29	PA14_RS29655	PA14_72850
SDR family oxidoreductase CDS	759	Expression: RNA-8_ACTTGA_L007_R1_001	1038	69.75	255.99	142.24	PA14_RS29650	PA14_72840
hypothetical protein CDS	702	Expression: RNA-8_ACTTGA_L007_R1_001	415	30.15	110.66	61.48	PA14_RS29645	PA14_72820
acyl-CoA thioesterase CDS	567	Expression: RNA-8_ACTTGA_L007_R1_001	807	72.59	266.42	148.03	PA14_RS29640	PA14_72810
Kef family K(+) transporter CDS	1704	Expression: RNA-8_ACTTGA_L007_R1_001	256	7.66	28.12	15.63	PA14_RS29635	PA14_72800
DedA family protein CDS	585	Expression: RNA-8_ACTTGA_L007_R1_001	93	8.11	29.76	16.53	PA14_RS29630	PA14_72790
pdxY CDS	867	Expression: RNA-8_ACTTGA_L007_R1_001	228	13.41	49.23	27.35	PA14_RS29625	PA14_72780
DUF3301 domain-containing protein CDS	501	Expression: RNA-8_ACTTGA_L007_R1_001	455.5	46.37	170.19	94.56	PA14_RS29620	PA14_72770
OXA-50 family oxacillin-hydrolyzing class D beta-lactamase OXA-488 CDS	789	Expression: RNA-8_ACTTGA_L007_R1_001	300.5	19.42	71.29	39.61	PA14_RS29615	PA14_72760
alpha/beta hydrolase PoxA CDS	879	Expression: RNA-8_ACTTGA_L007_R1_001	156	9.05	33.22	18.46	PA14_RS29610	PA14_72750
sensor histidine kinase CDS	1767	Expression: RNA-8_ACTTGA_L007_R1_001	255.5	7.37	27.07	15.04	PA14_RS29605	PA14_72740
sigma-54 dependent transcriptional regulator CDS	1344	Expression: RNA-8_ACTTGA_L007_R1_001	389.5	14.78	54.25	30.14	PA14_RS29600	PA14_72720
APC family permease CDS	1350	Expression: RNA-8_ACTTGA_L007_R1_001	236	8.92	32.72	18.18	PA14_RS29595	PA14_72710
N-formylglutamate amidohydrolase CDS	669	Expression: RNA-8_ACTTGA_L007_R1_001	208	15.86	58.2	32.34	PA14_RS29590	PA14_72700
glutamine synthetase family protein CDS	1332	Expression: RNA-8_ACTTGA_L007_R1_001	227	8.69	31.9	17.72	PA14_RS29585	PA14_72690
cysteine hydrolase CDS	654	Expression: RNA-8_ACTTGA_L007_R1_001	84.5	6.59	24.19	13.44	PA14_RS29580	PA14_72660
qapR CDS	858	Expression: RNA-8_ACTTGA_L007_R1_001	102.5	6.09	22.36	12.42	PA14_RS29575	PA14_72650
MetQ/NlpA family ABC transporter substrate-binding protein CDS	783	Expression: RNA-8_ACTTGA_L007_R1_001	240	15.63	57.37	31.88	PA14_RS29570	PA14_72640
ABC transporter permease CDS	678	Expression: RNA-8_ACTTGA_L007_R1_001	130	9.78	35.89	19.94	PA14_RS29565	PA14_72630
methionine ABC transporter ATP-binding protein CDS	1008	Expression: RNA-8_ACTTGA_L007_R1_001	141	7.13	26.18	14.55	PA14_RS29560	PA14_72620
hypothetical protein CDS	789	Expression: RNA-8_ACTTGA_L007_R1_001	430.5	27.83	102.13	56.75	PA14_RS29555	PA14_72600
znuB CDS	789	Expression: RNA-8_ACTTGA_L007_R1_001	579	37.43	137.36	76.32	PA14_RS29550	PA14_72590
znuC CDS	810	Expression: RNA-8_ACTTGA_L007_R1_001	870.5	54.81	201.17	111.77	PA14_RS29545	PA14_72580
zur CDS	504	Expression: RNA-8_ACTTGA_L007_R1_001	2019	204.3	749.85	416.64	PA14_RS29540	PA14_72560
zinc ABC transporter substrate-binding protein CDS	924	Expression: RNA-8_ACTTGA_L007_R1_001	825	45.54	167.13	92.86	PA14_RS29535	PA14_72550
adenosylcobalamin-dependent ribonucleoside-diphosphate reductase CDS	2205	Expression: RNA-8_ACTTGA_L007_R1_001	3310	76.56	280.99	156.13	PA14_RS29530	PA14_72540
hypothetical protein CDS	690	Expression: RNA-8_ACTTGA_L007_R1_001	1619	119.67	439.21	244.03	PA14_RS29525	PA14_72520
homoserine kinase CDS	951	Expression: RNA-8_ACTTGA_L007_R1_001	1851.5	99.29	364.43	202.49	PA14_RS29520	PA14_72510
DUF2782 domain-containing protein CDS	291	Expression: RNA-8_ACTTGA_L007_R1_001	3629.5	636.1	2334.67	1297.2	PA14_RS29515	PA14_72500
polA CDS	2742	Expression: RNA-8_ACTTGA_L007_R1_001	1088	20.24	74.27	41.27	PA14_RS29510	PA14_72490
ribosome biogenesis GTP-binding protein YihA/YsxC CDS	648	Expression: RNA-8_ACTTGA_L007_R1_001	1091	85.87	315.15	175.11	PA14_RS29505	PA14_72480
cytochrome c5 family protein CDS	294	Expression: RNA-8_ACTTGA_L007_R1_001	475.5	82.48	302.74	168.21	PA14_RS29500	PA14_72470
cytochrome c4 CDS	606	Expression: RNA-8_ACTTGA_L007_R1_001	1403.5	118.12	433.52	240.88	PA14_RS29495	PA14_72460
dsbA CDS	636	Expression: RNA-8_ACTTGA_L007_R1_001	2350	188.44	691.64	384.3	PA14_RS29490	PA14_72450
endonuclease/exonuclease/phosphatase family protein CDS	879	Expression: RNA-8_ACTTGA_L007_R1_001	1463.5	84.91	311.66	173.16	PA14_RS29485	PA14_72430
diguanylate cyclase DgcP CDS	2016	Expression: RNA-8_ACTTGA_L007_R1_001	1553.5	39.3	144.24	80.14	PA14_RS29480	PA14_72420
MarC family protein CDS	594	Expression: RNA-8_ACTTGA_L007_R1_001	384.5	33.01	121.17	67.32	PA14_RS29475	PA14_72410
ampDh2 CDS	780	Expression: RNA-8_ACTTGA_L007_R1_001	349	22.82	83.75	46.54	PA14_RS29470	PA14_72400
HAMP domain-containing protein CDS	1788	Expression: RNA-8_ACTTGA_L007_R1_001	555	15.83	58.1	32.28	PA14_RS29465	PA14_72390
algB CDS	1350	Expression: RNA-8_ACTTGA_L007_R1_001	443.5	16.75	61.49	34.17	PA14_RS29460	PA14_72380
DUF1328 domain-containing protein CDS	162	Expression: RNA-8_ACTTGA_L007_R1_001	94507.5	29752.4	109200	60674.4	PA14_RS29455	PA14_72370
inhibitor of vertebrate lysozyme family protein CDS	468	Expression: RNA-8_ACTTGA_L007_R1_001	89352.5	9737.13	35738.2	19857.1	PA14_RS29450	PA14_72360
gltP CDS	1335	Expression: RNA-8_ACTTGA_L007_R1_001	654	24.98	91.7	50.95	PA14_RS29440	PA14_72340
membrane protein CDS	1230	Expression: RNA-8_ACTTGA_L007_R1_001	389.5	16.15	59.28	32.93	PA14_RS29435	PA14_72320
DUF2914 domain-containing protein CDS	1041	Expression: RNA-8_ACTTGA_L007_R1_001	230.5	11.29	41.45	23.03	PA14_RS29430	PA14_72300
MFS transporter CDS	1290	Expression: RNA-8_ACTTGA_L007_R1_001	234	9.25	33.95	18.87	PA14_RS29425	PA14_72280
GNAT family N-acetyltransferase CDS	561	Expression: RNA-8_ACTTGA_L007_R1_001	10381.5	943.77	3463.93	1924.65	PA14_RS29420	PA14_72260
insulinase family protein CDS	1374	Expression: RNA-8_ACTTGA_L007_R1_001	8237.5	305.76	1122.23	623.54	PA14_RS29415	PA14_72250
Na/Pi cotransporter family protein CDS	1749	Expression: RNA-8_ACTTGA_L007_R1_001	1269	37	135.81	75.46	PA14_RS29410	PA14_72230
ABC transporter substrate-binding protein CDS	801	Expression: RNA-8_ACTTGA_L007_R1_001	144	9.17	33.65	18.7	PA14_RS29405	PA14_72220
RNA ligase RtcB family protein CDS	1140	Expression: RNA-8_ACTTGA_L007_R1_001	216	9.66	35.47	19.71	PA14_RS29400	PA14_72210
prfH CDS	615	Expression: RNA-8_ACTTGA_L007_R1_001	71	5.89	21.61	12.01	PA14_RS29395	PA14_72200
TerC family protein CDS	765	Expression: RNA-8_ACTTGA_L007_R1_001	92	6.13	22.51	12.51	PA14_RS29390	PA14_72180
CitMHS family transporter CDS	1305	Expression: RNA-8_ACTTGA_L007_R1_001	192	7.5	27.54	15.3	PA14_RS29385	PA14_72170
DUF2388 domain-containing protein CDS	363	Expression: RNA-8_ACTTGA_L007_R1_001	81	11.38	41.77	23.21	PA14_RS29380	PA14_72150
AEC family transporter CDS	945	Expression: RNA-8_ACTTGA_L007_R1_001	88	4.75	17.43	9.69	PA14_RS29375	PA14_72140
GFA family protein CDS	420	Expression: RNA-8_ACTTGA_L007_R1_001	181	21.98	80.67	44.82	PA14_RS29370	PA14_72130
DUF4105 domain-containing protein CDS	1959	Expression: RNA-8_ACTTGA_L007_R1_001	589.5	15.35	56.33	31.3	PA14_RS29365	PA14_72110
DUF2388 domain-containing protein CDS	333	Expression: RNA-8_ACTTGA_L007_R1_001	70.5	10.8	39.63	22.02	PA14_RS29360	PA14_72090
DUF2388 domain-containing protein CDS	294	Expression: RNA-8_ACTTGA_L007_R1_001	74	12.84	47.11	26.18	PA14_RS29355	PA14_72080
DUF2388 domain-containing protein CDS	318	Expression: RNA-8_ACTTGA_L007_R1_001	393	63.03	231.33	128.53	PA14_RS29350	PA14_72070
DUF1127 domain-containing protein CDS	213	Expression: RNA-8_ACTTGA_L007_R1_001	763	182.69	670.53	372.56	PA14_RS29345	PA14_72060
class I SAM-dependent methyltransferase CDS	837	Expression: RNA-8_ACTTGA_L007_R1_001	177.5	10.82	39.7	22.06	PA14_RS29340	PA14_72050
acyltransferase CDS	1143	Expression: RNA-8_ACTTGA_L007_R1_001	206	9.19	33.74	18.74	PA14_RS29335	PA14_72040
class I SAM-dependent methyltransferase CDS	864	Expression: RNA-8_ACTTGA_L007_R1_001	176.5	10.42	38.24	21.25	PA14_RS29330	PA14_72030
glycosyltransferase CDS	1302	Expression: RNA-8_ACTTGA_L007_R1_001	163	6.38	23.43	13.02	PA14_RS29325	PA14_72020
glycosyltransferase CDS	1629	Expression: RNA-8_ACTTGA_L007_R1_001	295	9.24	33.9	18.83	PA14_RS29320	PA14_72010
hypothetical protein CDS	237	Expression: RNA-8_ACTTGA_L007_R1_001	93	20.01	73.45	40.81	PA14_RS31315
rmd CDS	915	Expression: RNA-8_ACTTGA_L007_R1_001	931	51.89	190.46	105.82	PA14_RS29315	PA14_72000
gmd CDS	972	Expression: RNA-8_ACTTGA_L007_R1_001	1555.5	81.62	299.55	166.44	PA14_RS29310	PA14_71990
mannose-1-phosphate guanylyltransferase/mannose-6-phosphate isomerase CDS	1440	Expression: RNA-8_ACTTGA_L007_R1_001	1617	57.27	210.19	116.79	PA14_RS29305	PA14_71970
ABC transporter permease CDS	798	Expression: RNA-8_ACTTGA_L007_R1_001	474	30.29	111.19	61.78	PA14_RS29300	PA14_71960
ABC transporter ATP-binding protein CDS	1266	Expression: RNA-8_ACTTGA_L007_R1_001	760.5	30.64	112.44	62.48	PA14_RS29295	PA14_71940
glycosyltransferase family 4 protein CDS	1383	Expression: RNA-8_ACTTGA_L007_R1_001	642.5	23.69	86.96	48.32	PA14_RS29290	PA14_71930
glycosyltransferase family 4 protein CDS	1128	Expression: RNA-8_ACTTGA_L007_R1_001	562.5	25.43	93.34	51.86	PA14_RS29285	PA14_71920
wbpZ CDS	1146	Expression: RNA-8_ACTTGA_L007_R1_001	2180	97.02	356.08	197.85	PA14_RS29280	PA14_71910
DUF1127 domain-containing protein CDS	204	Expression: RNA-8_ACTTGA_L007_R1_001	10141	2535.25	9305.12	5170.17	PA14_RS29275	PA14_71900
acetyl-CoA hydrolase/transferase family protein CDS	1494	Expression: RNA-8_ACTTGA_L007_R1_001	470	16.04	58.89	32.72	PA14_RS29270	PA14_71890
EamA family transporter CDS	429	Expression: RNA-8_ACTTGA_L007_R1_001	394	46.84	171.91	95.52	PA14_RS29265	PA14_71880
uvrD CDS	2187	Expression: RNA-8_ACTTGA_L007_R1_001	794	18.52	67.96	37.76	PA14_RS29260	PA14_71870
GGDEF domain-containing phosphodiesterase CDS	2853	Expression: RNA-8_ACTTGA_L007_R1_001	345	6.17	22.64	12.58	PA14_RS29255	PA14_71850
hypothetical protein CDS	2202	Expression: RNA-8_ACTTGA_L007_R1_001	711.5	16.48	60.48	33.61	PA14_RS29250	PA14_71840
DUF3142 domain-containing protein CDS	726	Expression: RNA-8_ACTTGA_L007_R1_001	329	23.11	84.83	47.13	PA14_RS29245	PA14_71830
tRNA 5-hydroxyuridine modification protein YegQ CDS	1395	Expression: RNA-8_ACTTGA_L007_R1_001	316.5	11.57	42.47	23.6	PA14_RS29240	PA14_71820
glucose-6-phosphate dehydrogenase CDS	1467	Expression: RNA-8_ACTTGA_L007_R1_001	838	29.13	106.93	59.41	PA14_RS29235	PA14_71800
hexR CDS	882	Expression: RNA-8_ACTTGA_L007_R1_001	882	51	187.19	104.01	PA14_RS29230	PA14_71780
hypothetical protein CDS	216	Expression: RNA-8_ACTTGA_L007_R1_001	43.5	10.27	37.7	20.95	PA14_RS29225	PA14_71760
pycR CDS	936	Expression: RNA-8_ACTTGA_L007_R1_001	181.5	9.89	36.3	20.17	PA14_RS29220	PA14_71750
acetyl-CoA carboxylase biotin carboxylase subunit CDS	1416	Expression: RNA-8_ACTTGA_L007_R1_001	1063	38.29	140.52	78.08	PA14_RS29215	PA14_71740
oadA CDS	1824	Expression: RNA-8_ACTTGA_L007_R1_001	2662	74.43	273.18	151.79	PA14_RS29210	PA14_71720
mtr CDS	1254	Expression: RNA-8_ACTTGA_L007_R1_001	188	7.65	28.06	15.59	PA14_RS29205	PA14_71710
GNAT family N-acetyltransferase CDS	675	Expression: RNA-8_ACTTGA_L007_R1_001	119.5	9.03	33.14	18.41	PA14_RS29200	PA14_71700
GNAT family N-acetyltransferase CDS	450	Expression: RNA-8_ACTTGA_L007_R1_001	60.5	6.86	25.17	13.98	PA14_RS29195	PA14_71690
PLP-dependent aminotransferase family protein CDS	1476	Expression: RNA-8_ACTTGA_L007_R1_001	151	5.22	19.15	10.64	PA14_RS29190	PA14_71680
YeeE/YedE family protein CDS	1215	Expression: RNA-8_ACTTGA_L007_R1_001	307	12.89	47.3	26.28	PA14_RS29185	PA14_71670
aspA CDS	1425	Expression: RNA-8_ACTTGA_L007_R1_001	1911	68.39	251.03	139.48	PA14_RS29180	PA14_71650
LysR family transcriptional regulator CDS	909	Expression: RNA-8_ACTTGA_L007_R1_001	1049	58.85	216.01	120.02	PA14_RS29175	PA14_71640
adhP CDS	1029	Expression: RNA-8_ACTTGA_L007_R1_001	3484	172.68	633.77	352.14	PA14_RS29170	PA14_71630
purE CDS	492	Expression: RNA-8_ACTTGA_L007_R1_001	136	14.1	51.74	28.75	PA14_RS29165	PA14_71620
5-(carboxyamino)imidazole ribonucleotide synthase CDS	1083	Expression: RNA-8_ACTTGA_L007_R1_001	297	13.99	51.33	28.52	PA14_RS29160	PA14_71600
GlsB/YeaQ/YmgE family stress response membrane protein CDS	246	Expression: RNA-8_ACTTGA_L007_R1_001	5599	1160.77	4260.37	2367.17	PA14_RS29155	PA14_71590
DUF3299 domain-containing protein CDS	549	Expression: RNA-8_ACTTGA_L007_R1_001	337	31.31	114.9	63.84	PA14_RS29150	PA14_71580
D-hexose-6-phosphate mutarotase CDS	957	Expression: RNA-8_ACTTGA_L007_R1_001	371	19.77	72.57	40.32	PA14_RS29145	PA14_71570
fdhA CDS	1200	Expression: RNA-8_ACTTGA_L007_R1_001	182	7.74	28.39	15.77	PA14_RS29140	PA14_71560
formyltetrahydrofolate deformylase CDS	858	Expression: RNA-8_ACTTGA_L007_R1_001	66	3.92	14.4	8	PA14_RS29135	PA14_71530
sarcosine oxidase subunit gamma family protein CDS	636	Expression: RNA-8_ACTTGA_L007_R1_001	44	3.53	12.95	7.2	PA14_RS29130	PA14_71510
sarcosine oxidase subunit alpha CDS	3018	Expression: RNA-8_ACTTGA_L007_R1_001	246.5	4.17	15.29	8.49	PA14_RS29125	PA14_71500
sarcosine oxidase subunit delta CDS	321	Expression: RNA-8_ACTTGA_L007_R1_001	29.5	4.69	17.2	9.56	PA14_RS29120	PA14_71490
sarcosine oxidase subunit beta CDS	1251	Expression: RNA-8_ACTTGA_L007_R1_001	111	4.53	16.61	9.23	PA14_RS29115	PA14_71470
serine hydroxymethyltransferase CDS	1254	Expression: RNA-8_ACTTGA_L007_R1_001	191	7.77	28.51	15.84	PA14_RS29110	PA14_71460
hypothetical protein CDS	642	Expression: RNA-8_ACTTGA_L007_R1_001	95	7.55	27.7	15.39	PA14_RS29105	PA14_71450
low specificity L-threonine aldolase CDS	1041	Expression: RNA-8_ACTTGA_L007_R1_001	276	13.52	49.63	27.57	PA14_RS29100	PA14_71440
hypothetical protein CDS	2430	Expression: RNA-8_ACTTGA_L007_R1_001	570	11.96	43.91	24.4	PA14_RS29095	PA14_71430
gbcB CDS	1101	Expression: RNA-8_ACTTGA_L007_R1_001	158	7.32	26.86	14.93	PA14_RS29090	PA14_71420
gbcA CDS	1290	Expression: RNA-8_ACTTGA_L007_R1_001	273	10.79	39.61	22.01	PA14_RS29085	PA14_71410
HdeD family acid-resistance protein CDS	561	Expression: RNA-8_ACTTGA_L007_R1_001	2183	198.45	728.39	404.71	PA14_RS29080	PA14_71390
hypothetical protein CDS	177	Expression: RNA-8_ACTTGA_L007_R1_001	1249	359.88	1320.87	733.91	PA14_RS29075	PA14_71380
cell division protein ZapA CDS	291	Expression: RNA-8_ACTTGA_L007_R1_001	810	141.96	521.03	289.5	PA14_RS29070	PA14_71370
hypothetical protein CDS	333	Expression: RNA-8_ACTTGA_L007_R1_001	223.5	34.23	125.63	69.81	PA14_RS29065	PA14_71360
hypothetical protein CDS	234	Expression: RNA-8_ACTTGA_L007_R1_001	132	28.77	105.59	58.67	PA14_RS29060	PA14_71350
hypothetical protein CDS	405	Expression: RNA-8_ACTTGA_L007_R1_001	128.5	16.18	59.39	33	PA14_RS29055	PA14_71340
helix-turn-helix transcriptional regulator CDS	207	Expression: RNA-8_ACTTGA_L007_R1_001	47.5	11.7	42.95	23.87	PA14_RS29050	PA14_71330
hypothetical protein CDS	570	Expression: RNA-8_ACTTGA_L007_R1_001	165.5	14.81	54.35	30.2	PA14_RS29045	PA14_71320
electron transfer flavoprotein subunit beta/FixAfamily protein CDS	774	Expression: RNA-8_ACTTGA_L007_R1_001	70	4.61	16.93	9.41	PA14_RS29040	PA14_71310
electron transfer flavoprotein subunit alpha/FixB family protein CDS	1233	Expression: RNA-8_ACTTGA_L007_R1_001	86	3.56	13.06	7.25	PA14_RS29035	PA14_71300
dgcB CDS	1962	Expression: RNA-8_ACTTGA_L007_R1_001	166	4.31	15.84	8.8	PA14_RS29030	PA14_71280
dgcA CDS	2061	Expression: RNA-8_ACTTGA_L007_R1_001	255.5	6.32	23.21	12.89	PA14_RS29025	PA14_71260
hypothetical protein CDS	531	Expression: RNA-8_ACTTGA_L007_R1_001	51.5	4.95	18.15	10.09	PA14_RS29020	PA14_71250
dipeptidase CDS	978	Expression: RNA-8_ACTTGA_L007_R1_001	181	9.44	34.64	19.25	PA14_RS29015	PA14_71240
DUF1348 family protein CDS	471	Expression: RNA-8_ACTTGA_L007_R1_001	93	10.07	36.96	20.54	PA14_RS29010	PA14_71230
cls CDS	1473	Expression: RNA-8_ACTTGA_L007_R1_001	1030	35.66	130.89	72.73	PA14_RS29005	PA14_71220
NAD(P)/FAD-dependent oxidoreductase CDS	1353	Expression: RNA-8_ACTTGA_L007_R1_001	162	6.11	22.41	12.45	PA14_RS29000	PA14_71210
RidA family protein CDS	423	Expression: RNA-8_ACTTGA_L007_R1_001	26	3.13	11.51	6.39	PA14_RS28995	PA14_71200
DUF1028 domain-containing protein CDS	675	Expression: RNA-8_ACTTGA_L007_R1_001	61	4.61	16.92	9.4	PA14_RS28990	PA14_71190
argE CDS	1155	Expression: RNA-8_ACTTGA_L007_R1_001	191	8.43	30.95	17.2	PA14_RS28985	PA14_71180
HTH-type transcriptional regulator CdhR CDS	1011	Expression: RNA-8_ACTTGA_L007_R1_001	111	5.6	20.55	11.42	PA14_RS28980	PA14_71170
choline ABC transporter substrate-binding protein CDS	939	Expression: RNA-8_ACTTGA_L007_R1_001	78	4.24	15.55	8.64	PA14_RS28975	PA14_71160
3-keto-5-aminohexanoate cleavage protein CDS	885	Expression: RNA-8_ACTTGA_L007_R1_001	43	2.48	9.09	5.05	PA14_RS28970	PA14_71150
L-carnitine dehydrogenase CDS	966	Expression: RNA-8_ACTTGA_L007_R1_001	48	2.53	9.3	5.17	PA14_RS28965	PA14_71140
thioesterase family protein CDS	480	Expression: RNA-8_ACTTGA_L007_R1_001	31.5	3.35	12.28	6.83	PA14_RS28960	PA14_71120
acylcarnitine hydrolase CDS	996	Expression: RNA-8_ACTTGA_L007_R1_001	101	5.17	18.98	10.55	PA14_RS28955	PA14_71110
YeiH family protein CDS	1068	Expression: RNA-8_ACTTGA_L007_R1_001	245.5	11.72	43.03	23.91	PA14_RS28950	PA14_71100
LysR family transcriptional regulator CDS	894	Expression: RNA-8_ACTTGA_L007_R1_001	133	7.59	27.85	15.47	PA14_RS28945	PA14_71090
hypothetical protein CDS	249	Expression: RNA-8_ACTTGA_L007_R1_001	275	56.33	206.73	114.86	PA14_RS28940	PA14_71080
GlxA family transcriptional regulator CDS	1104	Expression: RNA-8_ACTTGA_L007_R1_001	580	26.79	98.34	54.64	PA14_RS28935	PA14_71070
L-serine ammonia-lyase CDS	1377	Expression: RNA-8_ACTTGA_L007_R1_001	223	8.26	30.31	16.84	PA14_RS28930	PA14_71060
choline ABC transporter substrate-binding protein CDS	939	Expression: RNA-8_ACTTGA_L007_R1_001	365	19.82	72.76	40.43	PA14_RS28925	PA14_71030
choW CDS	840	Expression: RNA-8_ACTTGA_L007_R1_001	173.5	10.53	38.66	21.48	PA14_RS28920	PA14_71020
choV CDS	1179	Expression: RNA-8_ACTTGA_L007_R1_001	282.5	12.22	44.85	24.92	PA14_RS28915	PA14_71000
BCCT family transporter CDS	1551	Expression: RNA-8_ACTTGA_L007_R1_001	171	5.62	20.64	11.47	PA14_RS28910	PA14_70980
betI CDS	594	Expression: RNA-8_ACTTGA_L007_R1_001	1382	118.66	435.5	241.98	PA14_RS28905	PA14_70970
betB CDS	1473	Expression: RNA-8_ACTTGA_L007_R1_001	1822	63.08	231.54	128.65	PA14_RS28900	PA14_70950
betA CDS	1686	Expression: RNA-8_ACTTGA_L007_R1_001	845	25.56	93.81	52.13	PA14_RS28895	PA14_70940
acyl-CoA thioesterase CDS	405	Expression: RNA-8_ACTTGA_L007_R1_001	804	101.24	371.6	206.47	PA14_RS28890	PA14_70930
MFS transporter CDS	1317	Expression: RNA-8_ACTTGA_L007_R1_001	233	9.02	33.12	18.4	PA14_RS28885	PA14_70920
phosphate ABC transporter substrate-binding protein PstS CDS	972	Expression: RNA-8_ACTTGA_L007_R1_001	472	24.77	90.9	50.5	PA14_RS28855	PA14_70860
ABC transporter permease subunit CDS	2034	Expression: RNA-8_ACTTGA_L007_R1_001	364.5	9.14	33.54	18.64	PA14_RS28850	PA14_70850
pstA CDS	1677	Expression: RNA-8_ACTTGA_L007_R1_001	407	12.38	45.43	25.24	PA14_RS28845	PA14_70830
phosphate ABC transporter ATP-binding protein PstB CDS	834	Expression: RNA-8_ACTTGA_L007_R1_001	183.5	11.22	41.19	22.88	PA14_RS28840	PA14_70810
phoU CDS	729	Expression: RNA-8_ACTTGA_L007_R1_001	470	32.88	120.68	67.05	PA14_RS28835	PA14_70800
response regulator CDS	903	Expression: RNA-8_ACTTGA_L007_R1_001	697	39.37	144.48	80.28	PA14_RS28830	PA14_70790
peptidoglycan DD-metalloendopeptidase family protein CDS	900	Expression: RNA-8_ACTTGA_L007_R1_001	544.5	30.86	113.25	62.92	PA14_RS28825	PA14_70780
hemolysin family protein CDS	1341	Expression: RNA-8_ACTTGA_L007_R1_001	404.5	15.38	56.46	31.37	PA14_RS28820	PA14_70770
phoR CDS	1332	Expression: RNA-8_ACTTGA_L007_R1_001	261	9.99	36.68	20.38	PA14_RS28815	PA14_70760
phoB CDS	690	Expression: RNA-8_ACTTGA_L007_R1_001	236	17.44	64.02	35.57	PA14_RS28810	PA14_70750
hypothetical protein CDS	456	Expression: RNA-8_ACTTGA_L007_R1_001	2291	256.23	940.44	522.53	PA14_RS28805	PA14_70740
ubiA CDS	891	Expression: RNA-8_ACTTGA_L007_R1_001	2158.5	123.55	453.47	251.96	PA14_RS28800	PA14_70730
chorismate lyase CDS	537	Expression: RNA-8_ACTTGA_L007_R1_001	288.5	27.4	100.56	55.88	PA14_RS28795	PA14_70720
glcC CDS	756	Expression: RNA-8_ACTTGA_L007_R1_001	786	53.02	194.61	108.13	PA14_RS28790	PA14_70710
glcD CDS	1500	Expression: RNA-8_ACTTGA_L007_R1_001	2467	83.88	307.86	171.05	PA14_RS28785	PA14_70690
glcE CDS	1080	Expression: RNA-8_ACTTGA_L007_R1_001	999	47.18	173.15	96.2	PA14_RS28780	PA14_70680
glcF CDS	1227	Expression: RNA-8_ACTTGA_L007_R1_001	787.5	32.73	120.14	66.75	PA14_RS28775	PA14_70670
heme-binding protein CDS	402	Expression: RNA-8_ACTTGA_L007_R1_001	381.5	48.4	177.64	98.7	PA14_RS28770	PA14_70650
rubredoxin CDS	168	Expression: RNA-8_ACTTGA_L007_R1_001	654	198.54	728.69	404.88	PA14_RS28765	PA14_70640
rubredoxin CDS	168	Expression: RNA-8_ACTTGA_L007_R1_001	120	36.43	133.7	74.29	PA14_RS28760	PA14_70630
rubredoxin--NAD(+) reductase CDS	1155	Expression: RNA-8_ACTTGA_L007_R1_001	598	26.41	96.91	53.85	PA14_RS28755	PA14_70620
HU family DNA-binding protein CDS	339	Expression: RNA-8_ACTTGA_L007_R1_001	1415	212.88	781.32	434.12	PA14_RS28750	PA14_70600
hypothetical protein CDS	393	Expression: RNA-8_ACTTGA_L007_R1_001	515	66.83	245.29	136.29	PA14_RS28745	PA14_70590
HDOD domain-containing protein CDS	1410	Expression: RNA-8_ACTTGA_L007_R1_001	1169	42.28	155.19	86.23	PA14_RS28740	PA14_70580
recG CDS	2076	Expression: RNA-8_ACTTGA_L007_R1_001	692	17	62.4	34.67	PA14_RS28735	PA14_70570
oxidative stress transcriptional regulator OxyR CDS	933	Expression: RNA-8_ACTTGA_L007_R1_001	332	18.15	66.61	37.01	PA14_RS28730	PA14_70560
SDR family oxidoreductase CDS	852	Expression: RNA-8_ACTTGA_L007_R1_001	371	22.21	81.51	45.29	PA14_RS28725	PA14_70550
AraC family transcriptional regulator CDS	801	Expression: RNA-8_ACTTGA_L007_R1_001	215	13.69	50.24	27.92	PA14_RS28720	PA14_70530
LysE family translocator CDS	621	Expression: RNA-8_ACTTGA_L007_R1_001	80.5	6.61	24.26	13.48	PA14_RS28715	PA14_70510
hypothetical protein CDS	732	Expression: RNA-8_ACTTGA_L007_R1_001	294.5	20.52	75.31	41.84	PA14_RS28710	PA14_70490
RidA family protein CDS	381	Expression: RNA-8_ACTTGA_L007_R1_001	233	31.19	114.47	63.6	PA14_RS28705	PA14_70480
spoT CDS	2106	Expression: RNA-8_ACTTGA_L007_R1_001	980	23.73	87.1	48.4	PA14_RS28700	PA14_70470
rpoZ CDS	267	Expression: RNA-8_ACTTGA_L007_R1_001	930	177.64	651.99	362.26	PA14_RS28695	PA14_70450
gmk CDS	612	Expression: RNA-8_ACTTGA_L007_R1_001	159	13.25	48.63	27.02	PA14_RS28690	PA14_70440
YicC family protein CDS	864	Expression: RNA-8_ACTTGA_L007_R1_001	424	25.03	91.86	51.04	PA14_RS28685	PA14_70430
rph CDS	720	Expression: RNA-8_ACTTGA_L007_R1_001	453	32.09	117.77	65.44	PA14_RS28680	PA14_70420
DUF4870 domain-containing protein CDS	372	Expression: RNA-8_ACTTGA_L007_R1_001	448	61.42	225.43	125.25	PA14_RS28675	PA14_70400
catabolite repression control protein Crc CDS	780	Expression: RNA-8_ACTTGA_L007_R1_001	1524	99.65	365.73	203.21	PA14_RS28670	PA14_70390
pyrE CDS	642	Expression: RNA-8_ACTTGA_L007_R1_001	1130	89.77	329.47	183.06	PA14_RS28665	PA14_70370
hypothetical protein CDS	618	Expression: RNA-8_ACTTGA_L007_R1_001	2049.5	169.13	620.77	344.92	PA14_RS28660	PA14_70360
acyl-CoA thioesterase CDS	465	Expression: RNA-8_ACTTGA_L007_R1_001	411.5	45.13	165.65	92.04	PA14_RS28655	PA14_70350
cytochrome c5 family protein CDS	390	Expression: RNA-8_ACTTGA_L007_R1_001	28	3.66	13.44	7.47	PA14_RS28650	PA14_70340
FAD-binding protein CDS	1329	Expression: RNA-8_ACTTGA_L007_R1_001	173	6.64	24.37	13.54	PA14_RS28645	PA14_70330
DSD1 family PLP-dependent enzyme CDS	1209	Expression: RNA-8_ACTTGA_L007_R1_001	94	3.97	14.55	8.09	PA14_RS28640	PA14_70310
[truncated: 5,698 more rows]

## Sheet: Dark 1-1
Dark 1-1
[truncated: 5,946 more rows]

## Sheet: Dark 1- 2
Dark 1-2
[truncated: 5,946 more rows]

## Sheet: Light 2-1
Light 2-1
[truncated: 5,946 more rows]

## Sheet: Light 2- 2
Light 2-2
[truncated: 5,946 more rows]

[truncated: 2 more sheets: Dark 2-1, Dark 2- 2]
